# Supplementary material for: Increased genomic burden of germline copy number variants is associated with early onset breast cancer: Australian breast cancer family registry
Source: Breast Cancer Res. 2017 Mar 16;19:30. doi: 10.1186/s13058-017-0825-6 (PMC5356248; doi:10.1186/s13058-017-0825-6)
Supplement: Additional file 4: Table S5. — Results from a genome-wide association analysis of CNVs overlapping gene loci. (XLSX 205 kb) [file 13058_2017_825_MOESM4_ESM.xlsx]

## Sheet: Association tests
Table S5: Results from a genome wide association analysis of CNVs overlapping gene loci
	Cases (n=200)				Controls (n=293)				Most numerous CNV class						Deletions only							Gains only
Gene ID	0	1	3	4	0	1	3	4	CNVtested	OR	CIL	CIU	P	PadjustBY	Cases	Controls	OR	CIL	CIU	P	PadjustBY	Cases	Controls	OR	CIL	CIU	P	PadjustBY
DOCK5	1	28	3	0	0	7	29	0	1	6.62623	2.75254	18.3622	1.10926e-06	0.0119514	29	7	6.90251	2.87876	19.0768	5.3083e-07	0.00278746	3	29	0.139032	0.0267243	0.458352	0.000117808	0.345152
OR4C11	16	55	12	0	16	35	35	0	1	2.78992	1.70423	4.61575	1.61679e-05	0.0870984	71	51	2.60627	1.68258	4.0605	6.99184e-06	0.0183575	12	35	0.471191	0.216646	0.959752	0.0290184	1
OR4P4	16	66	24	0	16	50	61	0	1	2.38929	1.53303	3.74325	5.77848e-05	0.207529	82	66	2.38566	1.58235	3.61038	1.54123e-05	0.0269774	24	61	0.519291	0.297208	0.88419	0.0109258	1
UGT2B17	37	20	25	0	31	14	79	0	3	0.387683	0.2266	0.645491	0.000117733	0.31712	57	45	2.19309	1.37904	3.50523	0.000632818	0.553835	25	79	0.387683	0.2266	0.645491	0.000117733	0.345152
OR4C6	16	46	15	0	16	34	43	0	1	2.27146	1.36095	3.82239	0.00112338	1	62	50	2.17988	1.39267	3.42631	0.000428891	0.450433	15	43	0.472084	0.236108	0.898297	0.0155941	1
OR4S2	16	49	16	0	16	38	46	0	1	2.17403	1.32662	3.58512	0.00114958	1	65	54	2.12761	1.37262	3.31008	0.0004001	0.450433	16	46	0.467593	0.239167	0.873132	0.0125194	1
DACH1	0	4	0	0	0	1	12	0	3	0	0	0.513771	0.00208734	1	4	1	5.93927	0.582106	294.009	0.163483	1	0	12	0	0	0.513771	0.00208734	1
GPRIN2	0	0	6	0	0	0	0	0	3	Inf	1.75199	Inf	0.00426076	1	---	---	---	---	---	---	---	6	0	Inf	1.75199	Inf	0.00426076	1
SLC35F2	0	0	2	0	0	0	17	0	3	0.164431	0.0182386	0.705258	0.007204	1	---	---	---	---	---	---	---	2	17	0.164431	0.0182386	0.705258	0.007204	1
NRXN1	0	10	1	0	0	3	7	0	1	5.07152	1.28392	29.0638	0.00905643	1	10	3	5.07152	1.28392	29.0638	0.00905643	1	1	7	0.205809	0.00453746	1.62209	0.150675	1
DLG2	0	5	0	0	0	0	0	0	1	Inf	1.35782	Inf	0.0106628	1	5	0	Inf	1.35782	Inf	0.0106628	1	---	---	---	---	---	---	---
PCDH15	0	5	1	0	0	0	4	0	1	Inf	1.35782	Inf	0.0106628	1	5	0	Inf	1.35782	Inf	0.0106628	1	1	4	0.363707	0.00734059	3.71079	0.652761	1
CSMD1	0	22	0	0	1	14	0	0	1	2.45844	1.16763	5.34205	0.0127716	1	22	15	2.28668	1.10007	4.87607	0.0224686	1	---	---	---	---	---	---	---
QRFPR	2	11	0	0	1	4	0	0	1	4.19291	1.21976	18.3154	0.0137205	1	13	5	3.99303	1.3091	14.5466	0.00676789	1	---	---	---	---	---	---	---
NSF	0	0	13	0	0	0	6	0	3	3.31712	1.15185	10.8347	0.0159368	1	---	---	---	---	---	---	---	13	6	3.31712	1.15185	10.8347	0.0159368	1
COL24A1	6	1	0	0	1	0	0	0	0	8.99487	1.07867	415.935	0.0196415	1	7	1	10.547	1.33824	477.792	0.00886021	1	---	---	---	---	---	---	---
TGIF2LX	0	6	1	0	0	1	4	0	1	8.99487	1.07867	415.935	0.0196415	1	6	1	8.99487	1.07867	415.935	0.0196415	1	1	4	0.363707	0.00734059	3.71079	0.652761	1
ARL17B	0	0	10	0	0	0	4	0	3	3.79235	1.07447	16.8017	0.0247675	1	---	---	---	---	---	---	---	10	4	3.79235	1.07447	16.8017	0.0247675	1
LRRC37A2	0	0	10	0	0	0	4	0	3	3.79235	1.07447	16.8017	0.0247675	1	---	---	---	---	---	---	---	10	4	3.79235	1.07447	16.8017	0.0247675	1
HERV-V1	0	0	7	0	0	0	25	0	3	0.389478	0.139307	0.950346	0.0262572	1	---	---	---	---	---	---	---	7	25	0.389478	0.139307	0.950346	0.0262572	1
LRRC37A	0	0	4	0	0	0	0	0	3	Inf	0.974328	Inf	0.0266026	1	---	---	---	---	---	---	---	4	0	Inf	0.974328	Inf	0.0266026	1
TUSC3	0	14	0	0	1	8	0	0	1	2.67596	1.02409	7.51517	0.0276067	1	14	9	2.37088	0.933804	6.34521	0.0507283	1	---	---	---	---	---	---	---
ERBB4	0	7	0	0	0	2	0	0	1	5.26023	0.987733	52.3964	0.0349045	1	7	2	5.26023	0.987733	52.3964	0.0349045	1	---	---	---	---	---	---	---
SGCZ	0	5	1	0	0	1	2	0	1	7.45837	0.825761	354.676	0.0426731	1	5	1	7.45837	0.825761	354.676	0.0426731	1	1	2	0.731604	0.0123375	14.142	1	1
GTF2H2	0	10	5	0	0	4	19	1	3	0.370428	0.106231	1.04871	0.0541782	1	10	4	3.79235	1.07447	16.8017	0.0247675	1	5	20	0.350656	0.101093	0.984714	0.0361891	1
GTF2H2C	0	10	5	0	0	4	19	1	3	0.370428	0.106231	1.04871	0.0541782	1	10	4	3.79235	1.07447	16.8017	0.0247675	1	5	20	0.350656	0.101093	0.984714	0.0361891	1
UGT2B28	1	12	3	0	1	7	7	0	1	2.60272	0.925046	7.95218	0.0551539	1	13	8	2.47194	0.928827	7.02112	0.0666456	1	3	7	0.622756	0.102656	2.76859	0.746782	1
SFMBT1	3	15	0	0	2	10	0	0	1	2.29063	0.93952	5.83306	0.0583173	1	18	12	2.31188	1.02568	5.39687	0.0337439	1	---	---	---	---	---	---	---
CCDC50	8	9	1	0	25	10	1	0	0	0.447337	0.170649	1.05061	0.0651088	1	17	35	0.685288	0.348718	1.30138	0.236079	1	1	1	1.46614	0.0186076	115.468	1	1
CADM2	0	3	0	0	0	0	0	0	1	Inf	0.607858	Inf	0.066169	1	3	0	Inf	0.607858	Inf	0.066169	1	---	---	---	---	---	---	---
GSTM1	0	0	3	0	0	0	0	0	3	Inf	0.607858	Inf	0.066169	1	---	---	---	---	---	---	---	3	0	Inf	0.607858	Inf	0.066169	1
NEGR1	0	3	0	0	0	0	0	0	1	Inf	0.607858	Inf	0.066169	1	3	0	Inf	0.607858	Inf	0.066169	1	---	---	---	---	---	---	---
PCDH9	0	3	0	0	0	0	0	0	1	Inf	0.607858	Inf	0.066169	1	3	0	Inf	0.607858	Inf	0.066169	1	---	---	---	---	---	---	---
PRDM16	0	0	3	0	0	0	0	0	3	Inf	0.607858	Inf	0.066169	1	---	---	---	---	---	---	---	3	0	Inf	0.607858	Inf	0.066169	1
SAMSN1	0	3	0	0	0	0	0	0	1	Inf	0.607858	Inf	0.066169	1	3	0	Inf	0.607858	Inf	0.066169	1	---	---	---	---	---	---	---
SORCS2	0	0	3	0	0	0	0	0	3	Inf	0.607858	Inf	0.066169	1	---	---	---	---	---	---	---	3	0	Inf	0.607858	Inf	0.066169	1
TECRL	0	3	0	0	0	0	0	0	1	Inf	0.607858	Inf	0.066169	1	3	0	Inf	0.607858	Inf	0.066169	1	---	---	---	---	---	---	---
CROCC	0	0	8	0	0	3	4	0	3	3.00361	0.791518	13.82	0.0767475	1	0	3	0	0	3.54215	0.275219	1	8	4	3.00361	0.791518	13.82	0.0767475	1
ZNF658	0	0	0	0	0	0	5	0	3	0	0	1.59086	0.0837836	1	---	---	---	---	---	---	---	0	5	0	0	1.59086	0.0837836	1
ME3	3	11	0	0	1	7	0	0	1	2.37366	0.823279	7.3593	0.0874441	1	14	8	2.67596	1.02409	7.51517	0.0276067	1	---	---	---	---	---	---	---
PSG1	1	11	1	0	0	7	5	0	1	2.37366	0.823279	7.3593	0.0874441	1	12	7	2.60272	0.925046	7.95218	0.0551539	1	1	5	0.290041	0.00609408	2.62006	0.408698	1
ZDHHC11	0	0	11	0	0	2	7	0	3	2.37366	0.823279	7.3593	0.0874441	1	0	2	0	0	7.80151	0.516813	1	11	7	2.37366	0.823279	7.3593	0.0874441	1
CFHR3	0	9	0	0	0	5	1	0	1	2.70854	0.800699	10.4491	0.0953635	1	9	5	2.70854	0.800699	10.4491	0.0953635	1	0	1	0	0	57.0849	1	1
MGAM	8	15	3	0	7	12	7	0	1	1.89615	0.80794	4.54597	0.11069	1	23	19	1.8715	0.94417	3.74955	0.0696012	1	3	7	0.622756	0.102656	2.76859	0.746782	1
PRB2	0	0	10	0	0	2	7	0	3	2.14697	0.723264	6.77035	0.135836	1	0	2	0	0	7.80151	0.516813	1	10	7	2.14697	0.723264	6.77035	0.135836	1
PSG7	1	10	1	0	0	7	4	0	1	2.14697	0.723264	6.77035	0.135836	1	11	7	2.37366	0.823279	7.3593	0.0874441	1	1	4	0.363707	0.00734059	3.71079	0.652761	1
DCAF12L2	0	0	0	0	0	4	0	0	1	0	0	2.21342	0.150326	1	0	4	0	0	2.21342	0.150326	1	---	---	---	---	---	---	---
UGT2B15	0	1	0	0	0	0	4	0	3	0	0	2.21342	0.150326	1	1	0	Inf	0.0375639	Inf	0.40568	1	0	4	0	0	2.21342	0.150326	1
CDK11A	0	1	2	0	0	7	0	0	1	0.205809	0.00453746	1.62209	0.150675	1	1	7	0.205809	0.00453746	1.62209	0.150675	1	2	0	Inf	0.275543	Inf	0.164086	1
CDK11B	0	1	2	0	0	7	0	0	1	0.205809	0.00453746	1.62209	0.150675	1	1	7	0.205809	0.00453746	1.62209	0.150675	1	2	0	Inf	0.275543	Inf	0.164086	1
DEFB105A	0	3	11	0	0	6	8	0	3	2.07029	0.742741	6.04727	0.152335	1	3	6	0.728879	0.116594	3.46096	0.744672	1	11	8	2.07029	0.742741	6.04727	0.152335	1
OR4N2	0	1	40	1	0	1	75	0	3	0.727133	0.457305	1.14439	0.159705	1	1	1	1.46614	0.0186076	115.468	1	1	41	75	0.749953	0.473136	1.17735	0.196575	1
FCGR3A	0	0	4	0	0	0	1	0	3	5.93927	0.582106	294.009	0.163483	1	---	---	---	---	---	---	---	4	1	5.93927	0.582106	294.009	0.163483	1
HSPA6	0	0	4	0	0	0	1	0	3	5.93927	0.582106	294.009	0.163483	1	---	---	---	---	---	---	---	4	1	5.93927	0.582106	294.009	0.163483	1
POLR2J2	0	4	1	0	0	1	0	0	1	5.93927	0.582106	294.009	0.163483	1	4	1	5.93927	0.582106	294.009	0.163483	1	1	0	Inf	0.0375639	Inf	0.40568	1
RASA4	0	4	1	0	0	1	0	0	1	5.93927	0.582106	294.009	0.163483	1	4	1	5.93927	0.582106	294.009	0.163483	1	1	0	Inf	0.0375639	Inf	0.40568	1
RLN1	0	4	1	0	0	1	4	0	1	5.93927	0.582106	294.009	0.163483	1	4	1	5.93927	0.582106	294.009	0.163483	1	1	4	0.363707	0.00734059	3.71079	0.652761	1
ABCC1	0	0	2	0	0	0	0	0	3	Inf	0.275543	Inf	0.164086	1	---	---	---	---	---	---	---	2	0	Inf	0.275543	Inf	0.164086	1
ACACB	0	0	2	0	0	0	0	0	3	Inf	0.275543	Inf	0.164086	1	---	---	---	---	---	---	---	2	0	Inf	0.275543	Inf	0.164086	1
ALDH2	0	0	2	0	0	0	0	0	3	Inf	0.275543	Inf	0.164086	1	---	---	---	---	---	---	---	2	0	Inf	0.275543	Inf	0.164086	1
ANKS1B	0	2	0	0	0	0	0	0	1	Inf	0.275543	Inf	0.164086	1	2	0	Inf	0.275543	Inf	0.164086	1	---	---	---	---	---	---	---
ASCC3	0	2	0	0	0	0	0	0	1	Inf	0.275543	Inf	0.164086	1	2	0	Inf	0.275543	Inf	0.164086	1	---	---	---	---	---	---	---
ATP12A	0	0	2	0	0	0	0	0	3	Inf	0.275543	Inf	0.164086	1	---	---	---	---	---	---	---	2	0	Inf	0.275543	Inf	0.164086	1
BBOX1	0	0	2	0	0	1	0	0	3	Inf	0.275543	Inf	0.164086	1	0	1	0	0	57.0849	1	1	2	0	Inf	0.275543	Inf	0.164086	1
C17orf51	0	0	2	0	0	1	0	0	3	Inf	0.275543	Inf	0.164086	1	0	1	0	0	57.0849	1	1	2	0	Inf	0.275543	Inf	0.164086	1
C19orf20	0	0	2	0	0	0	0	0	3	Inf	0.275543	Inf	0.164086	1	---	---	---	---	---	---	---	2	0	Inf	0.275543	Inf	0.164086	1
C22orf43	0	0	2	0	0	0	0	0	3	Inf	0.275543	Inf	0.164086	1	---	---	---	---	---	---	---	2	0	Inf	0.275543	Inf	0.164086	1
CACNA2D1	0	2	0	0	0	0	0	0	1	Inf	0.275543	Inf	0.164086	1	2	0	Inf	0.275543	Inf	0.164086	1	---	---	---	---	---	---	---
CAMTA1	0	0	2	0	0	0	0	0	3	Inf	0.275543	Inf	0.164086	1	---	---	---	---	---	---	---	2	0	Inf	0.275543	Inf	0.164086	1
CBLB	0	2	0	0	0	0	0	0	1	Inf	0.275543	Inf	0.164086	1	2	0	Inf	0.275543	Inf	0.164086	1	---	---	---	---	---	---	---
CCDC141	0	2	0	0	0	0	0	0	1	Inf	0.275543	Inf	0.164086	1	2	0	Inf	0.275543	Inf	0.164086	1	---	---	---	---	---	---	---
CCDC91	0	2	0	0	0	0	1	0	1	Inf	0.275543	Inf	0.164086	1	2	0	Inf	0.275543	Inf	0.164086	1	0	1	0	0	57.0849	1	1
CDK6	0	2	0	0	0	0	0	0	1	Inf	0.275543	Inf	0.164086	1	2	0	Inf	0.275543	Inf	0.164086	1	---	---	---	---	---	---	---
CEP72	0	0	2	0	0	0	0	0	3	Inf	0.275543	Inf	0.164086	1	---	---	---	---	---	---	---	2	0	Inf	0.275543	Inf	0.164086	1
CFTR	0	2	0	0	0	0	0	0	1	Inf	0.275543	Inf	0.164086	1	2	0	Inf	0.275543	Inf	0.164086	1	---	---	---	---	---	---	---
COL11A1	0	2	0	0	0	0	2	0	1	Inf	0.275543	Inf	0.164086	1	2	0	Inf	0.275543	Inf	0.164086	1	0	2	0	0	7.80151	0.516813	1
CYLC2	0	2	0	0	0	0	0	0	1	Inf	0.275543	Inf	0.164086	1	2	0	Inf	0.275543	Inf	0.164086	1	---	---	---	---	---	---	---
DNAJC15	0	0	2	0	0	0	0	0	3	Inf	0.275543	Inf	0.164086	1	---	---	---	---	---	---	---	2	0	Inf	0.275543	Inf	0.164086	1
FAM165B	0	0	2	0	0	0	0	0	3	Inf	0.275543	Inf	0.164086	1	---	---	---	---	---	---	---	2	0	Inf	0.275543	Inf	0.164086	1
FHAD1	0	0	2	0	0	0	0	0	3	Inf	0.275543	Inf	0.164086	1	---	---	---	---	---	---	---	2	0	Inf	0.275543	Inf	0.164086	1
FIBIN	0	0	2	0	0	1	0	0	3	Inf	0.275543	Inf	0.164086	1	0	1	0	0	57.0849	1	1	2	0	Inf	0.275543	Inf	0.164086	1
FSTL5	0	2	0	0	0	0	0	0	1	Inf	0.275543	Inf	0.164086	1	2	0	Inf	0.275543	Inf	0.164086	1	---	---	---	---	---	---	---
GPHB5	0	0	2	0	0	0	0	0	3	Inf	0.275543	Inf	0.164086	1	---	---	---	---	---	---	---	2	0	Inf	0.275543	Inf	0.164086	1
GRIK2	0	2	0	0	0	0	0	0	1	Inf	0.275543	Inf	0.164086	1	2	0	Inf	0.275543	Inf	0.164086	1	---	---	---	---	---	---	---
IGLL1	0	0	2	0	0	0	0	0	3	Inf	0.275543	Inf	0.164086	1	---	---	---	---	---	---	---	2	0	Inf	0.275543	Inf	0.164086	1
KANK1	0	0	2	0	0	0	0	0	3	Inf	0.275543	Inf	0.164086	1	---	---	---	---	---	---	---	2	0	Inf	0.275543	Inf	0.164086	1
KAZN	0	0	2	0	0	0	0	0	3	Inf	0.275543	Inf	0.164086	1	---	---	---	---	---	---	---	2	0	Inf	0.275543	Inf	0.164086	1
KCNE1	0	0	2	0	0	0	0	0	3	Inf	0.275543	Inf	0.164086	1	---	---	---	---	---	---	---	2	0	Inf	0.275543	Inf	0.164086	1
KCNE2	0	0	2	0	0	0	0	0	3	Inf	0.275543	Inf	0.164086	1	---	---	---	---	---	---	---	2	0	Inf	0.275543	Inf	0.164086	1
KCNIP4	0	2	0	0	0	0	0	0	1	Inf	0.275543	Inf	0.164086	1	2	0	Inf	0.275543	Inf	0.164086	1	---	---	---	---	---	---	---
KCNJ3	0	2	0	0	0	0	0	0	1	Inf	0.275543	Inf	0.164086	1	2	0	Inf	0.275543	Inf	0.164086	1	---	---	---	---	---	---	---
MADCAM1	0	0	2	0	0	0	0	0	3	Inf	0.275543	Inf	0.164086	1	---	---	---	---	---	---	---	2	0	Inf	0.275543	Inf	0.164086	1
MAPKAPK5	0	0	2	0	0	0	0	0	3	Inf	0.275543	Inf	0.164086	1	---	---	---	---	---	---	---	2	0	Inf	0.275543	Inf	0.164086	1
MCEE	0	2	0	0	0	0	0	0	1	Inf	0.275543	Inf	0.164086	1	2	0	Inf	0.275543	Inf	0.164086	1	---	---	---	---	---	---	---
MDGA2	0	2	0	0	0	0	0	0	1	Inf	0.275543	Inf	0.164086	1	2	0	Inf	0.275543	Inf	0.164086	1	---	---	---	---	---	---	---
MEGF6	0	0	2	0	0	0	0	0	3	Inf	0.275543	Inf	0.164086	1	---	---	---	---	---	---	---	2	0	Inf	0.275543	Inf	0.164086	1
NEK10	0	2	0	0	0	0	0	0	1	Inf	0.275543	Inf	0.164086	1	2	0	Inf	0.275543	Inf	0.164086	1	---	---	---	---	---	---	---
OR4C46	0	0	2	0	0	0	0	0	3	Inf	0.275543	Inf	0.164086	1	---	---	---	---	---	---	---	2	0	Inf	0.275543	Inf	0.164086	1
OR4F15	0	0	2	0	0	0	0	0	3	Inf	0.275543	Inf	0.164086	1	---	---	---	---	---	---	---	2	0	Inf	0.275543	Inf	0.164086	1
PIK3C2G	0	2	0	0	0	0	1	0	1	Inf	0.275543	Inf	0.164086	1	2	0	Inf	0.275543	Inf	0.164086	1	0	1	0	0	57.0849	1	1
PPP2R5E	0	0	2	0	0	0	0	0	3	Inf	0.275543	Inf	0.164086	1	---	---	---	---	---	---	---	2	0	Inf	0.275543	Inf	0.164086	1
PRICKLE1	0	2	0	0	0	0	0	0	1	Inf	0.275543	Inf	0.164086	1	2	0	Inf	0.275543	Inf	0.164086	1	---	---	---	---	---	---	---
RCAN1	0	0	2	0	0	0	0	0	3	Inf	0.275543	Inf	0.164086	1	---	---	---	---	---	---	---	2	0	Inf	0.275543	Inf	0.164086	1
SEMA3A	0	2	0	0	0	0	0	0	1	Inf	0.275543	Inf	0.164086	1	2	0	Inf	0.275543	Inf	0.164086	1	---	---	---	---	---	---	---
SMYD3	0	2	0	0	0	0	0	0	1	Inf	0.275543	Inf	0.164086	1	2	0	Inf	0.275543	Inf	0.164086	1	---	---	---	---	---	---	---
SPDYE2	0	2	1	0	0	0	0	0	1	Inf	0.275543	Inf	0.164086	1	2	0	Inf	0.275543	Inf	0.164086	1	1	0	Inf	0.0375639	Inf	0.40568	1
SPDYE2L	0	2	1	0	0	0	0	0	1	Inf	0.275543	Inf	0.164086	1	2	0	Inf	0.275543	Inf	0.164086	1	1	0	Inf	0.0375639	Inf	0.40568	1
THSD4	0	2	0	0	0	0	0	0	1	Inf	0.275543	Inf	0.164086	1	2	0	Inf	0.275543	Inf	0.164086	1	---	---	---	---	---	---	---
TRIM37	0	2	0	0	0	0	0	0	1	Inf	0.275543	Inf	0.164086	1	2	0	Inf	0.275543	Inf	0.164086	1	---	---	---	---	---	---	---
TRIM49L1	0	2	0	0	0	0	0	0	1	Inf	0.275543	Inf	0.164086	1	2	0	Inf	0.275543	Inf	0.164086	1	---	---	---	---	---	---	---
TRIM64	0	2	0	0	0	0	0	0	1	Inf	0.275543	Inf	0.164086	1	2	0	Inf	0.275543	Inf	0.164086	1	---	---	---	---	---	---	---
DPY19L2	0	1	6	0	0	1	3	0	3	2.98298	0.628205	18.6501	0.168072	1	1	1	1.46614	0.0186076	115.468	1	1	6	3	2.98298	0.628205	18.6501	0.168072	1
SPAG11A	0	3	12	0	0	8	9	0	3	2.01127	0.760809	5.52016	0.171443	1	3	8	0.543137	0.0916784	2.29851	0.537497	1	12	9	2.01127	0.760809	5.52016	0.171443	1
NKAIN2	0	1	9	0	0	0	6	0	3	2.25013	0.702116	7.81386	0.179888	1	1	0	Inf	0.0375639	Inf	0.40568	1	9	6	2.25013	0.702116	7.81386	0.179888	1
HLA-DQA1	0	2	9	0	0	2	7	0	3	1.92261	0.625119	6.18564	0.205969	1	2	2	1.46849	0.105625	20.4116	1	1	9	7	1.92261	0.625119	6.18564	0.205969	1
PRB1	0	0	9	0	0	2	7	0	3	1.92261	0.625119	6.18564	0.205969	1	0	2	0	0	7.80151	0.516813	1	9	7	1.92261	0.625119	6.18564	0.205969	1
NAIP	0	9	4	0	0	6	13	1	3	0.440221	0.103018	1.45257	0.208671	1	9	6	2.25013	0.702116	7.81386	0.179888	1	4	14	0.407366	0.096176	1.32277	0.14253	1
DGCR6	0	4	2	0	0	2	8	0	3	0.360493	0.0369181	1.83282	0.212909	1	4	2	2.96278	0.420029	33.0482	0.228893	1	2	8	0.360493	0.0369181	1.83282	0.212909	1
PRODH	0	4	2	0	0	2	8	0	3	0.360493	0.0369181	1.83282	0.212909	1	4	2	2.96278	0.420029	33.0482	0.228893	1	2	8	0.360493	0.0369181	1.83282	0.212909	1
OR4K2	0	0	37	1	0	0	68	0	3	0.751514	0.465251	1.20045	0.219874	1	---	---	---	---	---	---	---	38	68	0.776539	0.482511	1.23683	0.315042	1
OR4K5	0	0	37	1	0	0	68	0	3	0.751514	0.465251	1.20045	0.219874	1	---	---	---	---	---	---	---	38	68	0.776539	0.482511	1.23683	0.315042	1
OR4M2	0	12	37	0	0	8	68	0	3	0.751514	0.465251	1.20045	0.219874	1	12	8	2.27006	0.835026	6.53248	0.101599	1	37	68	0.751514	0.465251	1.20045	0.219874	1
OR4N4	0	11	37	0	0	7	68	0	3	0.751514	0.465251	1.20045	0.219874	1	11	7	2.37366	0.823279	7.3593	0.0874441	1	37	68	0.751514	0.465251	1.20045	0.219874	1
POMZP3	0	0	4	0	0	0	2	0	3	2.96278	0.420029	33.0482	0.228893	1	---	---	---	---	---	---	---	4	2	2.96278	0.420029	33.0482	0.228893	1
PTPRD	0	4	0	0	0	2	0	0	1	2.96278	0.420029	33.0482	0.228893	1	4	2	2.96278	0.420029	33.0482	0.228893	1	---	---	---	---	---	---	---
HIP1	0	0	7	0	0	0	5	0	3	2.08594	0.560653	8.46177	0.240582	1	---	---	---	---	---	---	---	7	5	2.08594	0.560653	8.46177	0.240582	1
MALL	0	1	3	0	0	6	0	0	1	0.240912	0.00520437	2.0091	0.249738	1	1	6	0.240912	0.00520437	2.0091	0.249738	1	3	0	Inf	0.607858	Inf	0.066169	1
NPHP1	0	1	3	0	0	6	0	0	1	0.240912	0.00520437	2.0091	0.249738	1	1	6	0.240912	0.00520437	2.0091	0.249738	1	3	0	Inf	0.607858	Inf	0.066169	1
SLC35E2B	0	1	2	0	0	6	0	0	1	0.240912	0.00520437	2.0091	0.249738	1	1	6	0.240912	0.00520437	2.0091	0.249738	1	2	0	Inf	0.275543	Inf	0.164086	1
RABGAP1L	2	21	0	0	4	21	0	0	1	1.51819	0.764346	3.01621	0.249808	1	23	25	1.39201	0.729821	2.64531	0.282797	1	---	---	---	---	---	---	---
ANXA8L2	0	0	8	0	0	0	6	0	3	1.99022	0.59493	7.07578	0.269703	1	---	---	---	---	---	---	---	8	6	1.99022	0.59493	7.07578	0.269703	1
CFHR1	0	8	0	0	0	6	2	0	1	1.99022	0.59493	7.07578	0.269703	1	8	6	1.99022	0.59493	7.07578	0.269703	1	0	2	0	0	7.80151	0.516813	1
CGNL1	0	0	0	0	0	0	3	0	3	0	0	3.54215	0.275219	1	---	---	---	---	---	---	---	0	3	0	0	3.54215	0.275219	1
FSIP2	0	0	0	0	0	0	3	0	3	0	0	3.54215	0.275219	1	---	---	---	---	---	---	---	0	3	0	0	3.54215	0.275219	1
OPCML	0	2	0	0	0	0	3	0	3	0	0	3.54215	0.275219	1	2	0	Inf	0.275543	Inf	0.164086	1	0	3	0	0	3.54215	0.275219	1
OR2A1	0	0	0	0	0	3	1	0	1	0	0	3.54215	0.275219	1	0	3	0	0	3.54215	0.275219	1	0	1	0	0	57.0849	1	1
OR2A42	0	0	0	0	0	3	1	0	1	0	0	3.54215	0.275219	1	0	3	0	0	3.54215	0.275219	1	0	1	0	0	57.0849	1	1
PTPRK	0	0	0	0	0	1	3	0	3	0	0	3.54215	0.275219	1	0	1	0	0	57.0849	1	1	0	3	0	0	3.54215	0.275219	1
PTPRT	0	0	0	0	0	0	3	0	3	0	0	3.54215	0.275219	1	---	---	---	---	---	---	---	0	3	0	0	3.54215	0.275219	1
DMD	0	3	0	0	0	1	0	0	1	4.43368	0.353112	233.923	0.308592	1	3	1	4.43368	0.353112	233.923	0.308592	1	---	---	---	---	---	---	---
FAM190A	0	3	1	0	0	1	0	0	1	4.43368	0.353112	233.923	0.308592	1	3	1	4.43368	0.353112	233.923	0.308592	1	1	0	Inf	0.0375639	Inf	0.40568	1
PARK2	0	3	2	0	0	1	1	0	1	4.43368	0.353112	233.923	0.308592	1	3	1	4.43368	0.353112	233.923	0.308592	1	2	1	2.94298	0.152249	174.412	0.568969	1
PRAMEF2	0	3	1	0	0	1	0	0	1	4.43368	0.353112	233.923	0.308592	1	3	1	4.43368	0.353112	233.923	0.308592	1	1	0	Inf	0.0375639	Inf	0.40568	1
MACROD2	0	9	0	0	0	8	1	0	1	1.6768	0.563181	5.09094	0.321287	1	9	8	1.6768	0.563181	5.09094	0.321287	1	0	1	0	0	57.0849	1	1
AMY2B	0	0	2	0	0	0	7	0	3	0.413353	0.0414847	2.20119	0.32266	1	---	---	---	---	---	---	---	2	7	0.413353	0.0414847	2.20119	0.32266	1
TMPRSS11E	0	0	2	0	0	0	7	0	3	0.413353	0.0414847	2.20119	0.32266	1	---	---	---	---	---	---	---	2	7	0.413353	0.0414847	2.20119	0.32266	1
DOK6	0	14	0	0	0	14	0	0	1	1.4987	0.645748	3.4789	0.325117	1	14	14	1.4987	0.645748	3.4789	0.325117	1	---	---	---	---	---	---	---
FRMD1	0	0	5	0	0	0	13	0	3	0.552889	0.151812	1.68615	0.331836	1	---	---	---	---	---	---	---	5	13	0.552889	0.151812	1.68615	0.331836	1
HGC6.3	0	0	5	0	0	0	13	0	3	0.552889	0.151812	1.68615	0.331836	1	---	---	---	---	---	---	---	5	13	0.552889	0.151812	1.68615	0.331836	1
KIF25	0	0	5	0	0	0	13	0	3	0.552889	0.151812	1.68615	0.331836	1	---	---	---	---	---	---	---	5	13	0.552889	0.151812	1.68615	0.331836	1
LILRA6	0	3	5	0	0	8	13	0	3	0.552889	0.151812	1.68615	0.331836	1	3	8	0.543137	0.0916784	2.29851	0.537497	1	5	13	0.552889	0.151812	1.68615	0.331836	1
MLLT4	0	0	5	0	0	0	13	0	3	0.552889	0.151812	1.68615	0.331836	1	---	---	---	---	---	---	---	5	13	0.552889	0.151812	1.68615	0.331836	1
CNTNAP3B	0	8	22	0	0	18	24	0	3	1.38434	0.716033	2.66533	0.344392	1	8	18	0.63713	0.234698	1.57798	0.412127	1	22	24	1.38434	0.716033	2.66533	0.344392	1
CYP2E1	0	0	10	0	0	0	21	0	3	0.682215	0.280157	1.55462	0.352802	1	---	---	---	---	---	---	---	10	21	0.682215	0.280157	1.55462	0.352802	1
DUSP22	0	6	6	0	0	14	5	0	1	0.616922	0.190853	1.74583	0.36292	1	6	14	0.616922	0.190853	1.74583	0.36292	1	6	5	1.77925	0.445553	7.47915	0.365866	1
DEFB103A	0	3	7	0	0	7	6	0	3	1.73284	0.490379	6.344	0.394248	1	3	7	0.622756	0.102656	2.76859	0.746782	1	7	6	1.73284	0.490379	6.344	0.394248	1
DEFB4A	0	3	7	0	0	7	6	0	3	1.73284	0.490379	6.344	0.394248	1	3	7	0.622756	0.102656	2.76859	0.746782	1	7	6	1.73284	0.490379	6.344	0.394248	1
CHST5	0	0	3	0	0	0	2	0	3	2.2121	0.251028	26.7137	0.399748	1	---	---	---	---	---	---	---	3	2	2.2121	0.251028	26.7137	0.399748	1
H6PD	0	0	3	0	0	0	2	0	3	2.2121	0.251028	26.7137	0.399748	1	---	---	---	---	---	---	---	3	2	2.2121	0.251028	26.7137	0.399748	1
MUC20	0	0	3	0	0	0	2	0	3	2.2121	0.251028	26.7137	0.399748	1	---	---	---	---	---	---	---	3	2	2.2121	0.251028	26.7137	0.399748	1
PSG2	0	3	1	0	0	2	4	0	1	2.2121	0.251028	26.7137	0.399748	1	3	2	2.2121	0.251028	26.7137	0.399748	1	1	4	0.363707	0.00734059	3.71079	0.652761	1
RBFOX3	0	0	3	0	0	0	2	0	3	2.2121	0.251028	26.7137	0.399748	1	---	---	---	---	---	---	---	3	2	2.2121	0.251028	26.7137	0.399748	1
SMN1	0	3	2	0	0	2	3	0	1	2.2121	0.251028	26.7137	0.399748	1	3	2	2.2121	0.251028	26.7137	0.399748	1	2	3	0.976477	0.0808465	8.60571	1	1
SMN2	0	3	2	0	0	2	3	0	1	2.2121	0.251028	26.7137	0.399748	1	3	2	2.2121	0.251028	26.7137	0.399748	1	2	3	0.976477	0.0808465	8.60571	1	1
SPSB1	0	0	3	0	0	0	2	0	3	2.2121	0.251028	26.7137	0.399748	1	---	---	---	---	---	---	---	3	2	2.2121	0.251028	26.7137	0.399748	1
SV2C	0	0	3	0	0	0	2	0	3	2.2121	0.251028	26.7137	0.399748	1	---	---	---	---	---	---	---	3	2	2.2121	0.251028	26.7137	0.399748	1
TMEM231	0	0	3	0	0	0	2	0	3	2.2121	0.251028	26.7137	0.399748	1	---	---	---	---	---	---	---	3	2	2.2121	0.251028	26.7137	0.399748	1
AADACL3	0	0	1	0	0	0	0	0	3	Inf	0.0375639	Inf	0.40568	1	---	---	---	---	---	---	---	1	0	Inf	0.0375639	Inf	0.40568	1
AADACL4	0	0	1	0	0	0	0	0	3	Inf	0.0375639	Inf	0.40568	1	---	---	---	---	---	---	---	1	0	Inf	0.0375639	Inf	0.40568	1
ABCB1	0	1	0	0	0	0	0	0	1	Inf	0.0375639	Inf	0.40568	1	1	0	Inf	0.0375639	Inf	0.40568	1	---	---	---	---	---	---	---
ABLIM2	0	0	1	0	0	0	0	0	3	Inf	0.0375639	Inf	0.40568	1	---	---	---	---	---	---	---	1	0	Inf	0.0375639	Inf	0.40568	1
ACTR3C	0	1	0	0	0	0	0	0	1	Inf	0.0375639	Inf	0.40568	1	1	0	Inf	0.0375639	Inf	0.40568	1	---	---	---	---	---	---	---
ADAM29	0	1	0	0	0	0	0	0	1	Inf	0.0375639	Inf	0.40568	1	1	0	Inf	0.0375639	Inf	0.40568	1	---	---	---	---	---	---	---
ADARB2	0	0	1	0	0	0	0	0	3	Inf	0.0375639	Inf	0.40568	1	---	---	---	---	---	---	---	1	0	Inf	0.0375639	Inf	0.40568	1
ADCYAP1	0	0	1	0	0	0	0	0	3	Inf	0.0375639	Inf	0.40568	1	---	---	---	---	---	---	---	1	0	Inf	0.0375639	Inf	0.40568	1
ADH6	0	1	0	0	0	0	0	0	1	Inf	0.0375639	Inf	0.40568	1	1	0	Inf	0.0375639	Inf	0.40568	1	---	---	---	---	---	---	---
AFAP1	0	0	1	0	0	0	0	0	3	Inf	0.0375639	Inf	0.40568	1	---	---	---	---	---	---	---	1	0	Inf	0.0375639	Inf	0.40568	1
AGAP11	0	1	0	0	0	0	0	0	1	Inf	0.0375639	Inf	0.40568	1	1	0	Inf	0.0375639	Inf	0.40568	1	---	---	---	---	---	---	---
AGBL1	0	1	0	0	0	0	0	0	1	Inf	0.0375639	Inf	0.40568	1	1	0	Inf	0.0375639	Inf	0.40568	1	---	---	---	---	---	---	---
AGR3	0	1	0	0	0	0	0	0	1	Inf	0.0375639	Inf	0.40568	1	1	0	Inf	0.0375639	Inf	0.40568	1	---	---	---	---	---	---	---
AGTRAP	0	0	1	0	0	0	0	0	3	Inf	0.0375639	Inf	0.40568	1	---	---	---	---	---	---	---	1	0	Inf	0.0375639	Inf	0.40568	1
AGXT2L1	0	0	1	0	0	0	0	0	3	Inf	0.0375639	Inf	0.40568	1	---	---	---	---	---	---	---	1	0	Inf	0.0375639	Inf	0.40568	1
AIG1	0	1	0	0	0	0	0	0	1	Inf	0.0375639	Inf	0.40568	1	1	0	Inf	0.0375639	Inf	0.40568	1	---	---	---	---	---	---	---
AJAP1	0	0	1	0	0	0	0	0	3	Inf	0.0375639	Inf	0.40568	1	---	---	---	---	---	---	---	1	0	Inf	0.0375639	Inf	0.40568	1
AK7	0	1	0	0	0	0	0	0	1	Inf	0.0375639	Inf	0.40568	1	1	0	Inf	0.0375639	Inf	0.40568	1	---	---	---	---	---	---	---
AKAP13	0	0	1	0	0	0	0	0	3	Inf	0.0375639	Inf	0.40568	1	---	---	---	---	---	---	---	1	0	Inf	0.0375639	Inf	0.40568	1
AKAP9	0	1	0	0	0	0	0	0	1	Inf	0.0375639	Inf	0.40568	1	1	0	Inf	0.0375639	Inf	0.40568	1	---	---	---	---	---	---	---
ALG9	0	0	1	0	0	0	0	0	3	Inf	0.0375639	Inf	0.40568	1	---	---	---	---	---	---	---	1	0	Inf	0.0375639	Inf	0.40568	1
ANKRD24	0	0	1	0	0	0	0	0	3	Inf	0.0375639	Inf	0.40568	1	---	---	---	---	---	---	---	1	0	Inf	0.0375639	Inf	0.40568	1
ARHGAP15	0	0	1	0	0	0	0	0	3	Inf	0.0375639	Inf	0.40568	1	---	---	---	---	---	---	---	1	0	Inf	0.0375639	Inf	0.40568	1
ARHGEF16	0	0	1	0	0	0	0	0	3	Inf	0.0375639	Inf	0.40568	1	---	---	---	---	---	---	---	1	0	Inf	0.0375639	Inf	0.40568	1
ARHGEF19	0	0	1	0	0	0	0	0	3	Inf	0.0375639	Inf	0.40568	1	---	---	---	---	---	---	---	1	0	Inf	0.0375639	Inf	0.40568	1
ARID1B	0	1	0	0	0	0	0	0	1	Inf	0.0375639	Inf	0.40568	1	1	0	Inf	0.0375639	Inf	0.40568	1	---	---	---	---	---	---	---
ARID3B	0	1	0	0	0	0	0	0	1	Inf	0.0375639	Inf	0.40568	1	1	0	Inf	0.0375639	Inf	0.40568	1	---	---	---	---	---	---	---
ARPP21	0	0	1	0	0	0	0	0	3	Inf	0.0375639	Inf	0.40568	1	---	---	---	---	---	---	---	1	0	Inf	0.0375639	Inf	0.40568	1
ASPG	0	0	1	0	0	0	0	0	3	Inf	0.0375639	Inf	0.40568	1	---	---	---	---	---	---	---	1	0	Inf	0.0375639	Inf	0.40568	1
ATAD5	0	1	0	0	0	0	0	0	1	Inf	0.0375639	Inf	0.40568	1	1	0	Inf	0.0375639	Inf	0.40568	1	---	---	---	---	---	---	---
ATP6V1A	0	1	0	0	0	0	0	0	1	Inf	0.0375639	Inf	0.40568	1	1	0	Inf	0.0375639	Inf	0.40568	1	---	---	---	---	---	---	---
BAIAP3	0	0	1	0	0	0	0	0	3	Inf	0.0375639	Inf	0.40568	1	---	---	---	---	---	---	---	1	0	Inf	0.0375639	Inf	0.40568	1
BARD1	0	1	0	0	0	0	0	0	1	Inf	0.0375639	Inf	0.40568	1	1	0	Inf	0.0375639	Inf	0.40568	1	---	---	---	---	---	---	---
BBS5	0	1	0	0	0	0	0	0	1	Inf	0.0375639	Inf	0.40568	1	1	0	Inf	0.0375639	Inf	0.40568	1	---	---	---	---	---	---	---
BBS9	0	0	1	0	0	0	0	0	3	Inf	0.0375639	Inf	0.40568	1	---	---	---	---	---	---	---	1	0	Inf	0.0375639	Inf	0.40568	1
BCKDHB	0	1	0	0	0	0	0	0	1	Inf	0.0375639	Inf	0.40568	1	1	0	Inf	0.0375639	Inf	0.40568	1	---	---	---	---	---	---	---
BCR	0	0	1	0	0	0	0	0	3	Inf	0.0375639	Inf	0.40568	1	---	---	---	---	---	---	---	1	0	Inf	0.0375639	Inf	0.40568	1
BET1L	0	0	1	0	0	0	0	0	3	Inf	0.0375639	Inf	0.40568	1	---	---	---	---	---	---	---	1	0	Inf	0.0375639	Inf	0.40568	1
BLM	0	1	0	0	0	0	0	0	1	Inf	0.0375639	Inf	0.40568	1	1	0	Inf	0.0375639	Inf	0.40568	1	---	---	---	---	---	---	---
BMP5	0	1	0	0	0	0	0	0	1	Inf	0.0375639	Inf	0.40568	1	1	0	Inf	0.0375639	Inf	0.40568	1	---	---	---	---	---	---	---
BRCA1	0	1	0	0	0	0	0	0	1	Inf	0.0375639	Inf	0.40568	1	1	0	Inf	0.0375639	Inf	0.40568	1	---	---	---	---	---	---	---
C10orf93	0	0	1	0	0	0	0	0	3	Inf	0.0375639	Inf	0.40568	1	---	---	---	---	---	---	---	1	0	Inf	0.0375639	Inf	0.40568	1
C14orf135	0	1	0	0	0	0	0	0	1	Inf	0.0375639	Inf	0.40568	1	1	0	Inf	0.0375639	Inf	0.40568	1	---	---	---	---	---	---	---
C16orf42	0	0	1	0	0	0	0	0	3	Inf	0.0375639	Inf	0.40568	1	---	---	---	---	---	---	---	1	0	Inf	0.0375639	Inf	0.40568	1
C17orf42	0	1	0	0	0	0	0	0	1	Inf	0.0375639	Inf	0.40568	1	1	0	Inf	0.0375639	Inf	0.40568	1	---	---	---	---	---	---	---
C18orf56	0	0	1	0	0	0	0	0	3	Inf	0.0375639	Inf	0.40568	1	---	---	---	---	---	---	---	1	0	Inf	0.0375639	Inf	0.40568	1
C1orf106	0	0	1	0	0	0	0	0	3	Inf	0.0375639	Inf	0.40568	1	---	---	---	---	---	---	---	1	0	Inf	0.0375639	Inf	0.40568	1
C1orf127	0	0	1	0	0	0	0	0	3	Inf	0.0375639	Inf	0.40568	1	---	---	---	---	---	---	---	1	0	Inf	0.0375639	Inf	0.40568	1
C1orf144	0	0	1	0	0	0	0	0	3	Inf	0.0375639	Inf	0.40568	1	---	---	---	---	---	---	---	1	0	Inf	0.0375639	Inf	0.40568	1
C1orf158	0	0	1	0	0	0	0	0	3	Inf	0.0375639	Inf	0.40568	1	---	---	---	---	---	---	---	1	0	Inf	0.0375639	Inf	0.40568	1
C1orf174	0	0	1	0	0	0	0	0	3	Inf	0.0375639	Inf	0.40568	1	---	---	---	---	---	---	---	1	0	Inf	0.0375639	Inf	0.40568	1
C1orf187	0	0	1	0	0	0	0	0	3	Inf	0.0375639	Inf	0.40568	1	---	---	---	---	---	---	---	1	0	Inf	0.0375639	Inf	0.40568	1
C1orf86	0	0	1	0	0	0	0	0	3	Inf	0.0375639	Inf	0.40568	1	---	---	---	---	---	---	---	1	0	Inf	0.0375639	Inf	0.40568	1
C1orf93	0	0	1	0	0	0	0	0	3	Inf	0.0375639	Inf	0.40568	1	---	---	---	---	---	---	---	1	0	Inf	0.0375639	Inf	0.40568	1
C20orf12	0	1	0	0	0	0	0	0	1	Inf	0.0375639	Inf	0.40568	1	1	0	Inf	0.0375639	Inf	0.40568	1	---	---	---	---	---	---	---
C20orf72	0	1	0	0	0	0	0	0	1	Inf	0.0375639	Inf	0.40568	1	1	0	Inf	0.0375639	Inf	0.40568	1	---	---	---	---	---	---	---
C22orf15	0	0	1	0	0	0	0	0	3	Inf	0.0375639	Inf	0.40568	1	---	---	---	---	---	---	---	1	0	Inf	0.0375639	Inf	0.40568	1
C4orf3	0	1	0	0	0	0	0	0	1	Inf	0.0375639	Inf	0.40568	1	1	0	Inf	0.0375639	Inf	0.40568	1	---	---	---	---	---	---	---
C5orf42	0	1	0	0	0	0	0	0	1	Inf	0.0375639	Inf	0.40568	1	1	0	Inf	0.0375639	Inf	0.40568	1	---	---	---	---	---	---	---
C5orf55	0	0	1	0	0	0	0	0	3	Inf	0.0375639	Inf	0.40568	1	---	---	---	---	---	---	---	1	0	Inf	0.0375639	Inf	0.40568	1
C6orf170	0	0	1	0	0	0	0	0	3	Inf	0.0375639	Inf	0.40568	1	---	---	---	---	---	---	---	1	0	Inf	0.0375639	Inf	0.40568	1
C7orf29	0	1	0	0	0	0	0	0	1	Inf	0.0375639	Inf	0.40568	1	1	0	Inf	0.0375639	Inf	0.40568	1	---	---	---	---	---	---	---
C9orf66	0	0	1	0	0	0	0	0	3	Inf	0.0375639	Inf	0.40568	1	---	---	---	---	---	---	---	1	0	Inf	0.0375639	Inf	0.40568	1
C9orf68	0	1	0	0	0	0	0	0	1	Inf	0.0375639	Inf	0.40568	1	1	0	Inf	0.0375639	Inf	0.40568	1	---	---	---	---	---	---	---
C9orf82	0	1	0	0	0	0	0	0	1	Inf	0.0375639	Inf	0.40568	1	1	0	Inf	0.0375639	Inf	0.40568	1	---	---	---	---	---	---	---
CA6	0	0	1	0	0	0	0	0	3	Inf	0.0375639	Inf	0.40568	1	---	---	---	---	---	---	---	1	0	Inf	0.0375639	Inf	0.40568	1
CABIN1	0	0	1	0	0	0	0	0	3	Inf	0.0375639	Inf	0.40568	1	---	---	---	---	---	---	---	1	0	Inf	0.0375639	Inf	0.40568	1
CALML6	0	0	1	0	0	0	0	0	3	Inf	0.0375639	Inf	0.40568	1	---	---	---	---	---	---	---	1	0	Inf	0.0375639	Inf	0.40568	1
CASP9	0	0	1	0	0	0	0	0	3	Inf	0.0375639	Inf	0.40568	1	---	---	---	---	---	---	---	1	0	Inf	0.0375639	Inf	0.40568	1
CASZ1	0	0	1	0	0	0	0	0	3	Inf	0.0375639	Inf	0.40568	1	---	---	---	---	---	---	---	1	0	Inf	0.0375639	Inf	0.40568	1
CATSPER2	0	1	0	0	0	0	0	0	1	Inf	0.0375639	Inf	0.40568	1	1	0	Inf	0.0375639	Inf	0.40568	1	---	---	---	---	---	---	---
CCDC109A	0	1	0	0	0	0	0	0	1	Inf	0.0375639	Inf	0.40568	1	1	0	Inf	0.0375639	Inf	0.40568	1	---	---	---	---	---	---	---
CCDC144NL	0	1	0	0	0	0	0	0	1	Inf	0.0375639	Inf	0.40568	1	1	0	Inf	0.0375639	Inf	0.40568	1	---	---	---	---	---	---	---
CCDC3	0	1	0	0	0	0	0	0	1	Inf	0.0375639	Inf	0.40568	1	1	0	Inf	0.0375639	Inf	0.40568	1	---	---	---	---	---	---	---
CCDC76	0	1	0	0	0	0	0	0	1	Inf	0.0375639	Inf	0.40568	1	1	0	Inf	0.0375639	Inf	0.40568	1	---	---	---	---	---	---	---
CD38	0	0	1	0	0	0	0	0	3	Inf	0.0375639	Inf	0.40568	1	---	---	---	---	---	---	---	1	0	Inf	0.0375639	Inf	0.40568	1
CDC42BPA	0	1	0	0	0	0	0	0	1	Inf	0.0375639	Inf	0.40568	1	1	0	Inf	0.0375639	Inf	0.40568	1	---	---	---	---	---	---	---
CDH12	0	1	0	0	0	0	0	0	1	Inf	0.0375639	Inf	0.40568	1	1	0	Inf	0.0375639	Inf	0.40568	1	---	---	---	---	---	---	---
CDH8	0	1	0	0	0	0	0	0	1	Inf	0.0375639	Inf	0.40568	1	1	0	Inf	0.0375639	Inf	0.40568	1	---	---	---	---	---	---	---
CEACAM4	0	0	1	0	0	0	0	0	3	Inf	0.0375639	Inf	0.40568	1	---	---	---	---	---	---	---	1	0	Inf	0.0375639	Inf	0.40568	1
CELA2A	0	0	1	0	0	0	0	0	3	Inf	0.0375639	Inf	0.40568	1	---	---	---	---	---	---	---	1	0	Inf	0.0375639	Inf	0.40568	1
CELA2B	0	0	1	0	0	0	0	0	3	Inf	0.0375639	Inf	0.40568	1	---	---	---	---	---	---	---	1	0	Inf	0.0375639	Inf	0.40568	1
CENPC1	0	1	0	0	0	0	0	0	1	Inf	0.0375639	Inf	0.40568	1	1	0	Inf	0.0375639	Inf	0.40568	1	---	---	---	---	---	---	---
CETN1	0	0	1	0	0	0	0	0	3	Inf	0.0375639	Inf	0.40568	1	---	---	---	---	---	---	---	1	0	Inf	0.0375639	Inf	0.40568	1
CFH	0	1	0	0	0	0	0	0	1	Inf	0.0375639	Inf	0.40568	1	1	0	Inf	0.0375639	Inf	0.40568	1	---	---	---	---	---	---	---
CFHR2	0	1	0	0	0	0	0	0	1	Inf	0.0375639	Inf	0.40568	1	1	0	Inf	0.0375639	Inf	0.40568	1	---	---	---	---	---	---	---
CHCHD10	0	0	1	0	0	0	0	0	3	Inf	0.0375639	Inf	0.40568	1	---	---	---	---	---	---	---	1	0	Inf	0.0375639	Inf	0.40568	1
CHD5	0	0	1	0	0	0	0	0	3	Inf	0.0375639	Inf	0.40568	1	---	---	---	---	---	---	---	1	0	Inf	0.0375639	Inf	0.40568	1
CHRM3	0	1	0	0	0	0	0	0	1	Inf	0.0375639	Inf	0.40568	1	1	0	Inf	0.0375639	Inf	0.40568	1	---	---	---	---	---	---	---
CKMT1B	0	1	0	0	0	0	0	0	1	Inf	0.0375639	Inf	0.40568	1	1	0	Inf	0.0375639	Inf	0.40568	1	---	---	---	---	---	---	---
CLCN6	0	0	1	0	0	0	0	0	3	Inf	0.0375639	Inf	0.40568	1	---	---	---	---	---	---	---	1	0	Inf	0.0375639	Inf	0.40568	1
CLK3	0	1	0	0	0	0	0	0	1	Inf	0.0375639	Inf	0.40568	1	1	0	Inf	0.0375639	Inf	0.40568	1	---	---	---	---	---	---	---
CLUL1	0	0	1	0	0	0	0	0	3	Inf	0.0375639	Inf	0.40568	1	---	---	---	---	---	---	---	1	0	Inf	0.0375639	Inf	0.40568	1
CNBD1	0	0	1	0	0	0	0	0	3	Inf	0.0375639	Inf	0.40568	1	---	---	---	---	---	---	---	1	0	Inf	0.0375639	Inf	0.40568	1
COL25A1	0	1	0	0	0	0	1	0	1	Inf	0.0375639	Inf	0.40568	1	1	0	Inf	0.0375639	Inf	0.40568	1	0	1	0	0	57.0849	1	1
COLEC12	0	0	1	0	0	0	0	0	3	Inf	0.0375639	Inf	0.40568	1	---	---	---	---	---	---	---	1	0	Inf	0.0375639	Inf	0.40568	1
CORO7	0	0	1	0	0	0	0	0	3	Inf	0.0375639	Inf	0.40568	1	---	---	---	---	---	---	---	1	0	Inf	0.0375639	Inf	0.40568	1
CORT	0	0	1	0	0	0	0	0	3	Inf	0.0375639	Inf	0.40568	1	---	---	---	---	---	---	---	1	0	Inf	0.0375639	Inf	0.40568	1
CPAMD8	0	0	1	0	0	0	0	0	3	Inf	0.0375639	Inf	0.40568	1	---	---	---	---	---	---	---	1	0	Inf	0.0375639	Inf	0.40568	1
CRNN	0	1	0	0	0	0	0	0	1	Inf	0.0375639	Inf	0.40568	1	1	0	Inf	0.0375639	Inf	0.40568	1	---	---	---	---	---	---	---
CSGALNACT1	0	1	1	0	0	0	0	0	1	Inf	0.0375639	Inf	0.40568	1	1	0	Inf	0.0375639	Inf	0.40568	1	1	0	Inf	0.0375639	Inf	0.40568	1
CST1	0	1	0	0	0	0	0	0	1	Inf	0.0375639	Inf	0.40568	1	1	0	Inf	0.0375639	Inf	0.40568	1	---	---	---	---	---	---	---
CT45A2	0	0	1	0	0	0	0	0	3	Inf	0.0375639	Inf	0.40568	1	---	---	---	---	---	---	---	1	0	Inf	0.0375639	Inf	0.40568	1
CT45A3	0	0	1	0	0	0	0	0	3	Inf	0.0375639	Inf	0.40568	1	---	---	---	---	---	---	---	1	0	Inf	0.0375639	Inf	0.40568	1
CT45A4	0	0	1	0	0	0	0	0	3	Inf	0.0375639	Inf	0.40568	1	---	---	---	---	---	---	---	1	0	Inf	0.0375639	Inf	0.40568	1
CTRC	0	0	1	0	0	0	0	0	3	Inf	0.0375639	Inf	0.40568	1	---	---	---	---	---	---	---	1	0	Inf	0.0375639	Inf	0.40568	1
CXorf40B	0	0	1	0	0	0	0	0	3	Inf	0.0375639	Inf	0.40568	1	---	---	---	---	---	---	---	1	0	Inf	0.0375639	Inf	0.40568	1
CYP2D6	0	0	1	0	0	0	0	0	3	Inf	0.0375639	Inf	0.40568	1	---	---	---	---	---	---	---	1	0	Inf	0.0375639	Inf	0.40568	1
CYP51A1	0	1	0	0	0	0	0	0	1	Inf	0.0375639	Inf	0.40568	1	1	0	Inf	0.0375639	Inf	0.40568	1	---	---	---	---	---	---	---
DENND1A	0	1	0	0	0	0	0	0	1	Inf	0.0375639	Inf	0.40568	1	1	0	Inf	0.0375639	Inf	0.40568	1	---	---	---	---	---	---	---
DERL3	0	0	1	0	0	0	0	0	3	Inf	0.0375639	Inf	0.40568	1	---	---	---	---	---	---	---	1	0	Inf	0.0375639	Inf	0.40568	1
DFFA	0	0	1	0	0	0	0	0	3	Inf	0.0375639	Inf	0.40568	1	---	---	---	---	---	---	---	1	0	Inf	0.0375639	Inf	0.40568	1
DFFB	0	0	1	0	0	0	0	0	3	Inf	0.0375639	Inf	0.40568	1	---	---	---	---	---	---	---	1	0	Inf	0.0375639	Inf	0.40568	1
DHRS3	0	0	1	0	0	0	0	0	3	Inf	0.0375639	Inf	0.40568	1	---	---	---	---	---	---	---	1	0	Inf	0.0375639	Inf	0.40568	1
DIAPH2	0	0	1	0	0	0	0	0	3	Inf	0.0375639	Inf	0.40568	1	---	---	---	---	---	---	---	1	0	Inf	0.0375639	Inf	0.40568	1
DIRC1	0	1	0	0	0	0	0	0	1	Inf	0.0375639	Inf	0.40568	1	1	0	Inf	0.0375639	Inf	0.40568	1	---	---	---	---	---	---	---
DLC1	0	1	0	0	0	0	0	0	1	Inf	0.0375639	Inf	0.40568	1	1	0	Inf	0.0375639	Inf	0.40568	1	---	---	---	---	---	---	---
DLEU7	0	0	1	0	0	0	0	0	3	Inf	0.0375639	Inf	0.40568	1	---	---	---	---	---	---	---	1	0	Inf	0.0375639	Inf	0.40568	1
DMXL1	0	0	1	0	0	0	0	0	3	Inf	0.0375639	Inf	0.40568	1	---	---	---	---	---	---	---	1	0	Inf	0.0375639	Inf	0.40568	1
DMXL2	0	0	1	0	0	0	0	0	3	Inf	0.0375639	Inf	0.40568	1	---	---	---	---	---	---	---	1	0	Inf	0.0375639	Inf	0.40568	1
DNA2	0	1	0	0	0	0	0	0	1	Inf	0.0375639	Inf	0.40568	1	1	0	Inf	0.0375639	Inf	0.40568	1	---	---	---	---	---	---	---
DNAH12	0	1	0	0	0	0	0	0	1	Inf	0.0375639	Inf	0.40568	1	1	0	Inf	0.0375639	Inf	0.40568	1	---	---	---	---	---	---	---
DNAJA3	0	0	1	0	0	0	0	0	3	Inf	0.0375639	Inf	0.40568	1	---	---	---	---	---	---	---	1	0	Inf	0.0375639	Inf	0.40568	1
DNAJC11	0	0	1	0	0	0	0	0	3	Inf	0.0375639	Inf	0.40568	1	---	---	---	---	---	---	---	1	0	Inf	0.0375639	Inf	0.40568	1
DNTTIP2	0	1	0	0	0	0	0	0	1	Inf	0.0375639	Inf	0.40568	1	1	0	Inf	0.0375639	Inf	0.40568	1	---	---	---	---	---	---	---
DOCK8	0	1	1	0	0	0	0	0	1	Inf	0.0375639	Inf	0.40568	1	1	0	Inf	0.0375639	Inf	0.40568	1	1	0	Inf	0.0375639	Inf	0.40568	1
DPCR1	0	0	1	0	0	0	0	0	3	Inf	0.0375639	Inf	0.40568	1	---	---	---	---	---	---	---	1	0	Inf	0.0375639	Inf	0.40568	1
DSC3	0	1	0	0	0	0	0	0	1	Inf	0.0375639	Inf	0.40568	1	1	0	Inf	0.0375639	Inf	0.40568	1	---	---	---	---	---	---	---
DZIP3	0	1	0	0	0	0	0	0	1	Inf	0.0375639	Inf	0.40568	1	1	0	Inf	0.0375639	Inf	0.40568	1	---	---	---	---	---	---	---
EAPP	0	1	0	0	0	0	0	0	1	Inf	0.0375639	Inf	0.40568	1	1	0	Inf	0.0375639	Inf	0.40568	1	---	---	---	---	---	---	---
EDC3	0	1	0	0	0	0	0	0	1	Inf	0.0375639	Inf	0.40568	1	1	0	Inf	0.0375639	Inf	0.40568	1	---	---	---	---	---	---	---
EDIL3	0	1	0	0	0	0	0	0	1	Inf	0.0375639	Inf	0.40568	1	1	0	Inf	0.0375639	Inf	0.40568	1	---	---	---	---	---	---	---
EED	0	1	0	0	0	0	0	0	1	Inf	0.0375639	Inf	0.40568	1	1	0	Inf	0.0375639	Inf	0.40568	1	---	---	---	---	---	---	---
EFHA2	0	1	0	0	0	0	0	0	1	Inf	0.0375639	Inf	0.40568	1	1	0	Inf	0.0375639	Inf	0.40568	1	---	---	---	---	---	---	---
EFHD2	0	0	1	0	0	0	0	0	3	Inf	0.0375639	Inf	0.40568	1	---	---	---	---	---	---	---	1	0	Inf	0.0375639	Inf	0.40568	1
ENO1	0	0	1	0	0	0	0	0	3	Inf	0.0375639	Inf	0.40568	1	---	---	---	---	---	---	---	1	0	Inf	0.0375639	Inf	0.40568	1
ENOSF1	0	0	1	0	0	0	0	0	3	Inf	0.0375639	Inf	0.40568	1	---	---	---	---	---	---	---	1	0	Inf	0.0375639	Inf	0.40568	1
EPHA2	0	0	1	0	0	0	0	0	3	Inf	0.0375639	Inf	0.40568	1	---	---	---	---	---	---	---	1	0	Inf	0.0375639	Inf	0.40568	1
ERC1	0	1	0	0	0	0	0	0	1	Inf	0.0375639	Inf	0.40568	1	1	0	Inf	0.0375639	Inf	0.40568	1	---	---	---	---	---	---	---
ERRFI1	0	0	1	0	0	0	0	0	3	Inf	0.0375639	Inf	0.40568	1	---	---	---	---	---	---	---	1	0	Inf	0.0375639	Inf	0.40568	1
ESRRG	0	1	1	0	0	0	0	0	1	Inf	0.0375639	Inf	0.40568	1	1	0	Inf	0.0375639	Inf	0.40568	1	1	0	Inf	0.0375639	Inf	0.40568	1
EXOC3	0	0	1	0	0	0	0	0	3	Inf	0.0375639	Inf	0.40568	1	---	---	---	---	---	---	---	1	0	Inf	0.0375639	Inf	0.40568	1
FABP2	0	1	0	0	0	0	0	0	1	Inf	0.0375639	Inf	0.40568	1	1	0	Inf	0.0375639	Inf	0.40568	1	---	---	---	---	---	---	---
FAM107B	0	0	1	0	0	0	0	0	3	Inf	0.0375639	Inf	0.40568	1	---	---	---	---	---	---	---	1	0	Inf	0.0375639	Inf	0.40568	1
FAM131C	0	0	1	0	0	0	0	0	3	Inf	0.0375639	Inf	0.40568	1	---	---	---	---	---	---	---	1	0	Inf	0.0375639	Inf	0.40568	1
FAM188A	0	0	1	0	0	0	0	0	3	Inf	0.0375639	Inf	0.40568	1	---	---	---	---	---	---	---	1	0	Inf	0.0375639	Inf	0.40568	1
FAM19A4	0	1	0	0	0	0	0	0	1	Inf	0.0375639	Inf	0.40568	1	1	0	Inf	0.0375639	Inf	0.40568	1	---	---	---	---	---	---	---
FAM22A	0	0	1	0	0	0	0	0	3	Inf	0.0375639	Inf	0.40568	1	---	---	---	---	---	---	---	1	0	Inf	0.0375639	Inf	0.40568	1
FAM22D	0	0	1	0	0	0	0	0	3	Inf	0.0375639	Inf	0.40568	1	---	---	---	---	---	---	---	1	0	Inf	0.0375639	Inf	0.40568	1
FAM5C	0	1	0	0	0	0	0	0	1	Inf	0.0375639	Inf	0.40568	1	1	0	Inf	0.0375639	Inf	0.40568	1	---	---	---	---	---	---	---
FAM70B	0	0	1	0	0	0	0	0	3	Inf	0.0375639	Inf	0.40568	1	---	---	---	---	---	---	---	1	0	Inf	0.0375639	Inf	0.40568	1
FAM91A1	0	1	0	0	0	0	0	0	1	Inf	0.0375639	Inf	0.40568	1	1	0	Inf	0.0375639	Inf	0.40568	1	---	---	---	---	---	---	---
FANCL	0	0	1	0	0	0	0	0	3	Inf	0.0375639	Inf	0.40568	1	---	---	---	---	---	---	---	1	0	Inf	0.0375639	Inf	0.40568	1
FASTKD1	0	1	0	0	0	0	0	0	1	Inf	0.0375639	Inf	0.40568	1	1	0	Inf	0.0375639	Inf	0.40568	1	---	---	---	---	---	---	---
FBXO2	0	0	1	0	0	0	0	0	3	Inf	0.0375639	Inf	0.40568	1	---	---	---	---	---	---	---	1	0	Inf	0.0375639	Inf	0.40568	1
FBXO42	0	0	1	0	0	0	0	0	3	Inf	0.0375639	Inf	0.40568	1	---	---	---	---	---	---	---	1	0	Inf	0.0375639	Inf	0.40568	1
FBXO44	0	0	1	0	0	0	0	0	3	Inf	0.0375639	Inf	0.40568	1	---	---	---	---	---	---	---	1	0	Inf	0.0375639	Inf	0.40568	1
FBXO6	0	0	1	0	0	0	0	0	3	Inf	0.0375639	Inf	0.40568	1	---	---	---	---	---	---	---	1	0	Inf	0.0375639	Inf	0.40568	1
FLG	0	1	0	0	0	0	0	0	1	Inf	0.0375639	Inf	0.40568	1	1	0	Inf	0.0375639	Inf	0.40568	1	---	---	---	---	---	---	---
FLG2	0	1	0	0	0	0	0	0	1	Inf	0.0375639	Inf	0.40568	1	1	0	Inf	0.0375639	Inf	0.40568	1	---	---	---	---	---	---	---
FOPNL	0	0	1	0	0	0	0	0	3	Inf	0.0375639	Inf	0.40568	1	---	---	---	---	---	---	---	1	0	Inf	0.0375639	Inf	0.40568	1
GAB2	0	1	0	0	0	0	0	0	1	Inf	0.0375639	Inf	0.40568	1	1	0	Inf	0.0375639	Inf	0.40568	1	---	---	---	---	---	---	---
GABRD	0	0	1	0	0	0	0	0	3	Inf	0.0375639	Inf	0.40568	1	---	---	---	---	---	---	---	1	0	Inf	0.0375639	Inf	0.40568	1
GBA	0	0	1	0	0	0	0	0	3	Inf	0.0375639	Inf	0.40568	1	---	---	---	---	---	---	---	1	0	Inf	0.0375639	Inf	0.40568	1
GBP1	0	1	0	0	0	0	0	0	1	Inf	0.0375639	Inf	0.40568	1	1	0	Inf	0.0375639	Inf	0.40568	1	---	---	---	---	---	---	---
GBP3	0	1	0	0	0	0	0	0	1	Inf	0.0375639	Inf	0.40568	1	1	0	Inf	0.0375639	Inf	0.40568	1	---	---	---	---	---	---	---
GCLM	0	1	0	0	0	0	0	0	1	Inf	0.0375639	Inf	0.40568	1	1	0	Inf	0.0375639	Inf	0.40568	1	---	---	---	---	---	---	---
GGT5	0	0	1	0	0	0	0	0	3	Inf	0.0375639	Inf	0.40568	1	---	---	---	---	---	---	---	1	0	Inf	0.0375639	Inf	0.40568	1
GLRA2	0	0	1	0	0	0	0	0	3	Inf	0.0375639	Inf	0.40568	1	---	---	---	---	---	---	---	1	0	Inf	0.0375639	Inf	0.40568	1
GNB1	0	0	1	0	0	0	0	0	3	Inf	0.0375639	Inf	0.40568	1	---	---	---	---	---	---	---	1	0	Inf	0.0375639	Inf	0.40568	1
GNPTG	0	0	1	0	0	0	0	0	3	Inf	0.0375639	Inf	0.40568	1	---	---	---	---	---	---	---	1	0	Inf	0.0375639	Inf	0.40568	1
GPATCH2	0	1	0	0	0	0	0	0	1	Inf	0.0375639	Inf	0.40568	1	1	0	Inf	0.0375639	Inf	0.40568	1	---	---	---	---	---	---	---
GPHN	0	1	0	0	0	0	0	0	1	Inf	0.0375639	Inf	0.40568	1	1	0	Inf	0.0375639	Inf	0.40568	1	---	---	---	---	---	---	---
GPR109A	0	0	1	0	0	0	0	0	3	Inf	0.0375639	Inf	0.40568	1	---	---	---	---	---	---	---	1	0	Inf	0.0375639	Inf	0.40568	1
GPR109B	0	0	1	0	0	0	0	0	3	Inf	0.0375639	Inf	0.40568	1	---	---	---	---	---	---	---	1	0	Inf	0.0375639	Inf	0.40568	1
GPR155	0	1	1	0	0	0	0	0	1	Inf	0.0375639	Inf	0.40568	1	1	0	Inf	0.0375639	Inf	0.40568	1	1	0	Inf	0.0375639	Inf	0.40568	1
GPR158	0	1	0	0	0	0	0	0	1	Inf	0.0375639	Inf	0.40568	1	1	0	Inf	0.0375639	Inf	0.40568	1	---	---	---	---	---	---	---
GPR182	0	1	0	0	0	0	0	0	1	Inf	0.0375639	Inf	0.40568	1	1	0	Inf	0.0375639	Inf	0.40568	1	---	---	---	---	---	---	---
GPR81	0	0	1	0	0	0	0	0	3	Inf	0.0375639	Inf	0.40568	1	---	---	---	---	---	---	---	1	0	Inf	0.0375639	Inf	0.40568	1
GRAMD1C	0	1	0	0	0	0	0	0	1	Inf	0.0375639	Inf	0.40568	1	1	0	Inf	0.0375639	Inf	0.40568	1	---	---	---	---	---	---	---
GRM7	0	1	0	0	0	0	0	0	1	Inf	0.0375639	Inf	0.40568	1	1	0	Inf	0.0375639	Inf	0.40568	1	---	---	---	---	---	---	---
GSTM2	0	1	0	0	0	0	0	0	1	Inf	0.0375639	Inf	0.40568	1	1	0	Inf	0.0375639	Inf	0.40568	1	---	---	---	---	---	---	---
GSTM4	0	1	0	0	0	0	0	0	1	Inf	0.0375639	Inf	0.40568	1	1	0	Inf	0.0375639	Inf	0.40568	1	---	---	---	---	---	---	---
GUCY1A3	0	1	0	0	0	0	0	0	1	Inf	0.0375639	Inf	0.40568	1	1	0	Inf	0.0375639	Inf	0.40568	1	---	---	---	---	---	---	---
GYPB	0	0	1	0	0	0	0	0	3	Inf	0.0375639	Inf	0.40568	1	---	---	---	---	---	---	---	1	0	Inf	0.0375639	Inf	0.40568	1
GYPE	0	0	1	0	0	0	0	0	3	Inf	0.0375639	Inf	0.40568	1	---	---	---	---	---	---	---	1	0	Inf	0.0375639	Inf	0.40568	1
HCN1	0	1	0	0	0	0	0	0	1	Inf	0.0375639	Inf	0.40568	1	1	0	Inf	0.0375639	Inf	0.40568	1	---	---	---	---	---	---	---
HDHD2	0	0	1	0	0	0	0	0	3	Inf	0.0375639	Inf	0.40568	1	---	---	---	---	---	---	---	1	0	Inf	0.0375639	Inf	0.40568	1
HEPH	0	0	1	0	0	0	0	0	3	Inf	0.0375639	Inf	0.40568	1	---	---	---	---	---	---	---	1	0	Inf	0.0375639	Inf	0.40568	1
HIAT1	0	1	0	0	0	0	0	0	1	Inf	0.0375639	Inf	0.40568	1	1	0	Inf	0.0375639	Inf	0.40568	1	---	---	---	---	---	---	---
HNRNPH3	0	1	0	0	0	0	0	0	1	Inf	0.0375639	Inf	0.40568	1	1	0	Inf	0.0375639	Inf	0.40568	1	---	---	---	---	---	---	---
HPSE2	0	1	0	0	0	0	0	0	1	Inf	0.0375639	Inf	0.40568	1	1	0	Inf	0.0375639	Inf	0.40568	1	---	---	---	---	---	---	---
HS2ST1	0	1	0	0	0	0	0	0	1	Inf	0.0375639	Inf	0.40568	1	1	0	Inf	0.0375639	Inf	0.40568	1	---	---	---	---	---	---	---
HSPA13	0	1	0	0	0	0	0	0	1	Inf	0.0375639	Inf	0.40568	1	1	0	Inf	0.0375639	Inf	0.40568	1	---	---	---	---	---	---	---
IFT74	0	1	0	0	0	0	0	0	1	Inf	0.0375639	Inf	0.40568	1	1	0	Inf	0.0375639	Inf	0.40568	1	---	---	---	---	---	---	---
IGSF6	0	1	1	0	0	0	0	0	1	Inf	0.0375639	Inf	0.40568	1	1	0	Inf	0.0375639	Inf	0.40568	1	1	0	Inf	0.0375639	Inf	0.40568	1
IL1RAPL1	0	1	0	0	0	0	0	0	1	Inf	0.0375639	Inf	0.40568	1	1	0	Inf	0.0375639	Inf	0.40568	1	---	---	---	---	---	---	---
IL33	0	1	0	0	0	0	0	0	1	Inf	0.0375639	Inf	0.40568	1	1	0	Inf	0.0375639	Inf	0.40568	1	---	---	---	---	---	---	---
INPP4B	0	1	0	0	0	0	0	0	1	Inf	0.0375639	Inf	0.40568	1	1	0	Inf	0.0375639	Inf	0.40568	1	---	---	---	---	---	---	---
INTU	0	1	0	0	0	0	0	0	1	Inf	0.0375639	Inf	0.40568	1	1	0	Inf	0.0375639	Inf	0.40568	1	---	---	---	---	---	---	---
IRGM	0	1	0	0	0	0	0	0	1	Inf	0.0375639	Inf	0.40568	1	1	0	Inf	0.0375639	Inf	0.40568	1	---	---	---	---	---	---	---
ISPD	0	1	0	0	0	0	0	0	1	Inf	0.0375639	Inf	0.40568	1	1	0	Inf	0.0375639	Inf	0.40568	1	---	---	---	---	---	---	---
ITGA8	0	0	1	0	0	0	0	0	3	Inf	0.0375639	Inf	0.40568	1	---	---	---	---	---	---	---	1	0	Inf	0.0375639	Inf	0.40568	1
JARID2	0	1	0	0	0	0	0	0	1	Inf	0.0375639	Inf	0.40568	1	1	0	Inf	0.0375639	Inf	0.40568	1	---	---	---	---	---	---	---
KATNAL2	0	0	1	0	0	0	0	0	3	Inf	0.0375639	Inf	0.40568	1	---	---	---	---	---	---	---	1	0	Inf	0.0375639	Inf	0.40568	1
KBTBD10	0	1	0	0	0	0	0	0	1	Inf	0.0375639	Inf	0.40568	1	1	0	Inf	0.0375639	Inf	0.40568	1	---	---	---	---	---	---	---
KCNAB2	0	0	1	0	0	0	0	0	3	Inf	0.0375639	Inf	0.40568	1	---	---	---	---	---	---	---	1	0	Inf	0.0375639	Inf	0.40568	1
KCNV2	0	0	1	0	0	0	0	0	3	Inf	0.0375639	Inf	0.40568	1	---	---	---	---	---	---	---	1	0	Inf	0.0375639	Inf	0.40568	1
KCTD8	0	1	0	0	0	0	0	0	1	Inf	0.0375639	Inf	0.40568	1	1	0	Inf	0.0375639	Inf	0.40568	1	---	---	---	---	---	---	---
KIAA0020	0	0	1	0	0	0	0	0	3	Inf	0.0375639	Inf	0.40568	1	---	---	---	---	---	---	---	1	0	Inf	0.0375639	Inf	0.40568	1
KIAA0562	0	0	1	0	0	0	0	0	3	Inf	0.0375639	Inf	0.40568	1	---	---	---	---	---	---	---	1	0	Inf	0.0375639	Inf	0.40568	1
KIAA1211	0	1	0	0	0	0	0	0	1	Inf	0.0375639	Inf	0.40568	1	1	0	Inf	0.0375639	Inf	0.40568	1	---	---	---	---	---	---	---
KIAA1524	0	1	0	0	0	0	0	0	1	Inf	0.0375639	Inf	0.40568	1	1	0	Inf	0.0375639	Inf	0.40568	1	---	---	---	---	---	---	---
KIAA1751	0	0	1	0	0	0	0	0	3	Inf	0.0375639	Inf	0.40568	1	---	---	---	---	---	---	---	1	0	Inf	0.0375639	Inf	0.40568	1
KIAA2013	0	0	1	0	0	0	0	0	3	Inf	0.0375639	Inf	0.40568	1	---	---	---	---	---	---	---	1	0	Inf	0.0375639	Inf	0.40568	1
KIAA2018	0	1	0	0	0	0	0	0	1	Inf	0.0375639	Inf	0.40568	1	1	0	Inf	0.0375639	Inf	0.40568	1	---	---	---	---	---	---	---
KIF1A	0	0	1	0	0	0	0	0	3	Inf	0.0375639	Inf	0.40568	1	---	---	---	---	---	---	---	1	0	Inf	0.0375639	Inf	0.40568	1
KIF1B	0	0	1	0	0	0	0	0	3	Inf	0.0375639	Inf	0.40568	1	---	---	---	---	---	---	---	1	0	Inf	0.0375639	Inf	0.40568	1
KIF26A	0	0	1	0	0	0	0	0	3	Inf	0.0375639	Inf	0.40568	1	---	---	---	---	---	---	---	1	0	Inf	0.0375639	Inf	0.40568	1
KLHL21	0	0	1	0	0	0	0	0	3	Inf	0.0375639	Inf	0.40568	1	---	---	---	---	---	---	---	1	0	Inf	0.0375639	Inf	0.40568	1
KLRK1	0	1	0	0	0	0	0	0	1	Inf	0.0375639	Inf	0.40568	1	1	0	Inf	0.0375639	Inf	0.40568	1	---	---	---	---	---	---	---
KNDC1	0	0	1	0	0	0	0	0	3	Inf	0.0375639	Inf	0.40568	1	---	---	---	---	---	---	---	1	0	Inf	0.0375639	Inf	0.40568	1
LEKR1	0	1	0	0	0	0	0	0	1	Inf	0.0375639	Inf	0.40568	1	1	0	Inf	0.0375639	Inf	0.40568	1	---	---	---	---	---	---	---
LHFPL1	0	1	0	0	0	0	0	0	1	Inf	0.0375639	Inf	0.40568	1	1	0	Inf	0.0375639	Inf	0.40568	1	---	---	---	---	---	---	---
LIN52	0	1	0	0	0	0	0	0	1	Inf	0.0375639	Inf	0.40568	1	1	0	Inf	0.0375639	Inf	0.40568	1	---	---	---	---	---	---	---
LOC100507096	0	1	0	0	0	0	0	0	1	Inf	0.0375639	Inf	0.40568	1	1	0	Inf	0.0375639	Inf	0.40568	1	---	---	---	---	---	---	---
LOC401387	0	1	0	0	0	0	0	0	1	Inf	0.0375639	Inf	0.40568	1	1	0	Inf	0.0375639	Inf	0.40568	1	---	---	---	---	---	---	---
LRBA	0	1	0	0	0	0	0	0	1	Inf	0.0375639	Inf	0.40568	1	1	0	Inf	0.0375639	Inf	0.40568	1	---	---	---	---	---	---	---
LRFN5	0	1	0	0	0	0	0	0	1	Inf	0.0375639	Inf	0.40568	1	1	0	Inf	0.0375639	Inf	0.40568	1	---	---	---	---	---	---	---
LRPPRC	0	1	0	0	0	0	0	0	1	Inf	0.0375639	Inf	0.40568	1	1	0	Inf	0.0375639	Inf	0.40568	1	---	---	---	---	---	---	---
LRRC19	0	1	0	0	0	0	0	0	1	Inf	0.0375639	Inf	0.40568	1	1	0	Inf	0.0375639	Inf	0.40568	1	---	---	---	---	---	---	---
LRRC38	0	0	1	0	0	0	0	0	3	Inf	0.0375639	Inf	0.40568	1	---	---	---	---	---	---	---	1	0	Inf	0.0375639	Inf	0.40568	1
LRRC61	0	1	0	0	0	0	0	0	1	Inf	0.0375639	Inf	0.40568	1	1	0	Inf	0.0375639	Inf	0.40568	1	---	---	---	---	---	---	---
LRRK2	0	1	0	0	0	0	0	0	1	Inf	0.0375639	Inf	0.40568	1	1	0	Inf	0.0375639	Inf	0.40568	1	---	---	---	---	---	---	---
LUZP2	0	1	0	0	0	0	0	0	1	Inf	0.0375639	Inf	0.40568	1	1	0	Inf	0.0375639	Inf	0.40568	1	---	---	---	---	---	---	---
LYG1	0	0	1	0	0	0	0	0	3	Inf	0.0375639	Inf	0.40568	1	---	---	---	---	---	---	---	1	0	Inf	0.0375639	Inf	0.40568	1
LYG2	0	0	1	0	0	0	0	0	3	Inf	0.0375639	Inf	0.40568	1	---	---	---	---	---	---	---	1	0	Inf	0.0375639	Inf	0.40568	1
LYRM4	0	0	1	0	0	0	0	0	3	Inf	0.0375639	Inf	0.40568	1	---	---	---	---	---	---	---	1	0	Inf	0.0375639	Inf	0.40568	1
MAD2L2	0	0	1	0	0	0	0	0	3	Inf	0.0375639	Inf	0.40568	1	---	---	---	---	---	---	---	1	0	Inf	0.0375639	Inf	0.40568	1
MAGEA8	0	0	1	0	0	0	0	0	3	Inf	0.0375639	Inf	0.40568	1	---	---	---	---	---	---	---	1	0	Inf	0.0375639	Inf	0.40568	1
MAGI2	0	1	0	0	0	0	0	0	1	Inf	0.0375639	Inf	0.40568	1	1	0	Inf	0.0375639	Inf	0.40568	1	---	---	---	---	---	---	---
MAN1A2	0	1	0	0	0	0	0	0	1	Inf	0.0375639	Inf	0.40568	1	1	0	Inf	0.0375639	Inf	0.40568	1	---	---	---	---	---	---	---
MAP3K13	0	1	0	0	0	0	0	0	1	Inf	0.0375639	Inf	0.40568	1	1	0	Inf	0.0375639	Inf	0.40568	1	---	---	---	---	---	---	---
MCTP2	0	1	0	0	0	0	0	0	1	Inf	0.0375639	Inf	0.40568	1	1	0	Inf	0.0375639	Inf	0.40568	1	---	---	---	---	---	---	---
MED6	0	1	0	0	0	0	0	0	1	Inf	0.0375639	Inf	0.40568	1	1	0	Inf	0.0375639	Inf	0.40568	1	---	---	---	---	---	---	---
METTL9	0	1	1	0	0	0	0	0	1	Inf	0.0375639	Inf	0.40568	1	1	0	Inf	0.0375639	Inf	0.40568	1	1	0	Inf	0.0375639	Inf	0.40568	1
MFN2	0	0	1	0	0	0	0	0	3	Inf	0.0375639	Inf	0.40568	1	---	---	---	---	---	---	---	1	0	Inf	0.0375639	Inf	0.40568	1
MIB1	0	1	0	0	0	0	0	0	1	Inf	0.0375639	Inf	0.40568	1	1	0	Inf	0.0375639	Inf	0.40568	1	---	---	---	---	---	---	---
MIF	0	0	1	0	0	0	0	0	3	Inf	0.0375639	Inf	0.40568	1	---	---	---	---	---	---	---	1	0	Inf	0.0375639	Inf	0.40568	1
MIIP	0	0	1	0	0	0	0	0	3	Inf	0.0375639	Inf	0.40568	1	---	---	---	---	---	---	---	1	0	Inf	0.0375639	Inf	0.40568	1
MIPOL1	0	1	0	0	0	0	0	0	1	Inf	0.0375639	Inf	0.40568	1	1	0	Inf	0.0375639	Inf	0.40568	1	---	---	---	---	---	---	---
MMEL1	0	0	1	0	0	0	0	0	3	Inf	0.0375639	Inf	0.40568	1	---	---	---	---	---	---	---	1	0	Inf	0.0375639	Inf	0.40568	1
MMP11	0	0	1	0	0	0	0	0	3	Inf	0.0375639	Inf	0.40568	1	---	---	---	---	---	---	---	1	0	Inf	0.0375639	Inf	0.40568	1
MMS22L	0	1	0	0	0	0	0	0	1	Inf	0.0375639	Inf	0.40568	1	1	0	Inf	0.0375639	Inf	0.40568	1	---	---	---	---	---	---	---
MORN1	0	0	1	0	0	0	0	0	3	Inf	0.0375639	Inf	0.40568	1	---	---	---	---	---	---	---	1	0	Inf	0.0375639	Inf	0.40568	1
MPHOSPH10	0	1	0	0	0	0	0	0	1	Inf	0.0375639	Inf	0.40568	1	1	0	Inf	0.0375639	Inf	0.40568	1	---	---	---	---	---	---	---
MRPL36	0	1	0	0	0	0	0	0	1	Inf	0.0375639	Inf	0.40568	1	1	0	Inf	0.0375639	Inf	0.40568	1	---	---	---	---	---	---	---
MTG1	0	0	1	0	0	0	0	0	3	Inf	0.0375639	Inf	0.40568	1	---	---	---	---	---	---	---	1	0	Inf	0.0375639	Inf	0.40568	1
MTHFR	0	0	1	0	0	0	0	0	3	Inf	0.0375639	Inf	0.40568	1	---	---	---	---	---	---	---	1	0	Inf	0.0375639	Inf	0.40568	1
MYH11	0	0	1	0	0	0	0	0	3	Inf	0.0375639	Inf	0.40568	1	---	---	---	---	---	---	---	1	0	Inf	0.0375639	Inf	0.40568	1
MYH15	0	1	0	0	0	0	0	0	1	Inf	0.0375639	Inf	0.40568	1	1	0	Inf	0.0375639	Inf	0.40568	1	---	---	---	---	---	---	---
MYO10	0	1	0	0	0	0	0	0	1	Inf	0.0375639	Inf	0.40568	1	1	0	Inf	0.0375639	Inf	0.40568	1	---	---	---	---	---	---	---
MYO18B	0	1	0	0	0	0	0	0	1	Inf	0.0375639	Inf	0.40568	1	1	0	Inf	0.0375639	Inf	0.40568	1	---	---	---	---	---	---	---
MYO1A	0	1	0	0	0	0	0	0	1	Inf	0.0375639	Inf	0.40568	1	1	0	Inf	0.0375639	Inf	0.40568	1	---	---	---	---	---	---	---
MYO3B	0	1	0	0	0	0	0	0	1	Inf	0.0375639	Inf	0.40568	1	1	0	Inf	0.0375639	Inf	0.40568	1	---	---	---	---	---	---	---
MYO9A	0	1	0	0	0	0	0	0	1	Inf	0.0375639	Inf	0.40568	1	1	0	Inf	0.0375639	Inf	0.40568	1	---	---	---	---	---	---	---
MYOM2	0	1	0	0	0	0	0	0	1	Inf	0.0375639	Inf	0.40568	1	1	0	Inf	0.0375639	Inf	0.40568	1	---	---	---	---	---	---	---
MYOT	0	1	0	0	0	0	0	0	1	Inf	0.0375639	Inf	0.40568	1	1	0	Inf	0.0375639	Inf	0.40568	1	---	---	---	---	---	---	---
NAA50	0	1	0	0	0	0	0	0	1	Inf	0.0375639	Inf	0.40568	1	1	0	Inf	0.0375639	Inf	0.40568	1	---	---	---	---	---	---	---
NAALAD2	0	1	0	0	0	0	0	0	1	Inf	0.0375639	Inf	0.40568	1	1	0	Inf	0.0375639	Inf	0.40568	1	---	---	---	---	---	---	---
NADK	0	0	1	0	0	0	0	0	3	Inf	0.0375639	Inf	0.40568	1	---	---	---	---	---	---	---	1	0	Inf	0.0375639	Inf	0.40568	1
NECAB2	0	1	0	0	0	0	0	0	1	Inf	0.0375639	Inf	0.40568	1	1	0	Inf	0.0375639	Inf	0.40568	1	---	---	---	---	---	---	---
NHLRC2	0	1	0	0	0	0	0	0	1	Inf	0.0375639	Inf	0.40568	1	1	0	Inf	0.0375639	Inf	0.40568	1	---	---	---	---	---	---	---
NIPBL	0	1	0	0	0	0	0	0	1	Inf	0.0375639	Inf	0.40568	1	1	0	Inf	0.0375639	Inf	0.40568	1	---	---	---	---	---	---	---
NLRC4	0	1	0	0	0	0	0	0	1	Inf	0.0375639	Inf	0.40568	1	1	0	Inf	0.0375639	Inf	0.40568	1	---	---	---	---	---	---	---
NOL4	0	1	0	0	0	0	0	0	1	Inf	0.0375639	Inf	0.40568	1	1	0	Inf	0.0375639	Inf	0.40568	1	---	---	---	---	---	---	---
NOL9	0	0	1	0	0	0	0	0	3	Inf	0.0375639	Inf	0.40568	1	---	---	---	---	---	---	---	1	0	Inf	0.0375639	Inf	0.40568	1
NOVA1	0	1	0	0	0	0	0	0	1	Inf	0.0375639	Inf	0.40568	1	1	0	Inf	0.0375639	Inf	0.40568	1	---	---	---	---	---	---	---
NPHP4	0	0	1	0	0	0	0	0	3	Inf	0.0375639	Inf	0.40568	1	---	---	---	---	---	---	---	1	0	Inf	0.0375639	Inf	0.40568	1
NPPA	0	0	1	0	0	0	0	0	3	Inf	0.0375639	Inf	0.40568	1	---	---	---	---	---	---	---	1	0	Inf	0.0375639	Inf	0.40568	1
NPPB	0	0	1	0	0	0	0	0	3	Inf	0.0375639	Inf	0.40568	1	---	---	---	---	---	---	---	1	0	Inf	0.0375639	Inf	0.40568	1
NRD1	0	1	0	0	0	0	0	0	1	Inf	0.0375639	Inf	0.40568	1	1	0	Inf	0.0375639	Inf	0.40568	1	---	---	---	---	---	---	---
NRG3	0	1	0	0	0	0	1	0	1	Inf	0.0375639	Inf	0.40568	1	1	0	Inf	0.0375639	Inf	0.40568	1	0	1	0	0	57.0849	1	1
NTS	0	1	0	0	0	0	0	0	1	Inf	0.0375639	Inf	0.40568	1	1	0	Inf	0.0375639	Inf	0.40568	1	---	---	---	---	---	---	---
NUP155	0	1	0	0	0	0	0	0	1	Inf	0.0375639	Inf	0.40568	1	1	0	Inf	0.0375639	Inf	0.40568	1	---	---	---	---	---	---	---
ODF3	0	0	1	0	0	0	0	0	3	Inf	0.0375639	Inf	0.40568	1	---	---	---	---	---	---	---	1	0	Inf	0.0375639	Inf	0.40568	1
OR2A12	0	1	0	0	0	0	0	0	1	Inf	0.0375639	Inf	0.40568	1	1	0	Inf	0.0375639	Inf	0.40568	1	---	---	---	---	---	---	---
OR2A2	0	1	0	0	0	0	0	0	1	Inf	0.0375639	Inf	0.40568	1	1	0	Inf	0.0375639	Inf	0.40568	1	---	---	---	---	---	---	---
OR2A25	0	1	0	0	0	0	0	0	1	Inf	0.0375639	Inf	0.40568	1	1	0	Inf	0.0375639	Inf	0.40568	1	---	---	---	---	---	---	---
OR4F6	0	0	1	0	0	0	0	0	3	Inf	0.0375639	Inf	0.40568	1	---	---	---	---	---	---	---	1	0	Inf	0.0375639	Inf	0.40568	1
OR4K17	0	1	0	0	0	0	0	0	1	Inf	0.0375639	Inf	0.40568	1	1	0	Inf	0.0375639	Inf	0.40568	1	---	---	---	---	---	---	---
OR4N5	0	1	0	0	0	0	0	0	1	Inf	0.0375639	Inf	0.40568	1	1	0	Inf	0.0375639	Inf	0.40568	1	---	---	---	---	---	---	---
OR52B4	0	1	0	0	0	0	0	0	1	Inf	0.0375639	Inf	0.40568	1	1	0	Inf	0.0375639	Inf	0.40568	1	---	---	---	---	---	---	---
OR5H1	0	1	0	0	0	0	0	0	1	Inf	0.0375639	Inf	0.40568	1	1	0	Inf	0.0375639	Inf	0.40568	1	---	---	---	---	---	---	---
OR5H14	0	1	0	0	0	0	0	0	1	Inf	0.0375639	Inf	0.40568	1	1	0	Inf	0.0375639	Inf	0.40568	1	---	---	---	---	---	---	---
OR5H15	0	1	0	0	0	0	0	0	1	Inf	0.0375639	Inf	0.40568	1	1	0	Inf	0.0375639	Inf	0.40568	1	---	---	---	---	---	---	---
OR5W2	0	1	0	0	0	0	0	0	1	Inf	0.0375639	Inf	0.40568	1	1	0	Inf	0.0375639	Inf	0.40568	1	---	---	---	---	---	---	---
ORC4	0	1	0	0	0	0	0	0	1	Inf	0.0375639	Inf	0.40568	1	1	0	Inf	0.0375639	Inf	0.40568	1	---	---	---	---	---	---	---
OSGIN1	0	1	0	0	0	0	0	0	1	Inf	0.0375639	Inf	0.40568	1	1	0	Inf	0.0375639	Inf	0.40568	1	---	---	---	---	---	---	---
OTOA	0	1	1	0	0	0	0	0	1	Inf	0.0375639	Inf	0.40568	1	1	0	Inf	0.0375639	Inf	0.40568	1	1	0	Inf	0.0375639	Inf	0.40568	1
PAOX	0	0	1	0	0	0	0	0	3	Inf	0.0375639	Inf	0.40568	1	---	---	---	---	---	---	---	1	0	Inf	0.0375639	Inf	0.40568	1
PARG	0	1	0	0	0	0	0	0	1	Inf	0.0375639	Inf	0.40568	1	1	0	Inf	0.0375639	Inf	0.40568	1	---	---	---	---	---	---	---
PARK7	0	0	1	0	0	0	0	0	3	Inf	0.0375639	Inf	0.40568	1	---	---	---	---	---	---	---	1	0	Inf	0.0375639	Inf	0.40568	1
PBLD	0	1	0	0	0	0	0	0	1	Inf	0.0375639	Inf	0.40568	1	1	0	Inf	0.0375639	Inf	0.40568	1	---	---	---	---	---	---	---
PBX1	0	1	0	0	0	0	0	0	1	Inf	0.0375639	Inf	0.40568	1	1	0	Inf	0.0375639	Inf	0.40568	1	---	---	---	---	---	---	---
PCDH17	0	1	0	0	0	0	0	0	1	Inf	0.0375639	Inf	0.40568	1	1	0	Inf	0.0375639	Inf	0.40568	1	---	---	---	---	---	---	---
PCNXL2	0	1	0	0	0	0	0	0	1	Inf	0.0375639	Inf	0.40568	1	1	0	Inf	0.0375639	Inf	0.40568	1	---	---	---	---	---	---	---
PDCD6	0	0	1	0	0	0	0	0	3	Inf	0.0375639	Inf	0.40568	1	---	---	---	---	---	---	---	1	0	Inf	0.0375639	Inf	0.40568	1
PDE9A	0	0	1	0	0	0	0	0	3	Inf	0.0375639	Inf	0.40568	1	---	---	---	---	---	---	---	1	0	Inf	0.0375639	Inf	0.40568	1
PER3	0	0	1	0	0	0	0	0	3	Inf	0.0375639	Inf	0.40568	1	---	---	---	---	---	---	---	1	0	Inf	0.0375639	Inf	0.40568	1
PEX14	0	0	1	0	0	0	0	0	3	Inf	0.0375639	Inf	0.40568	1	---	---	---	---	---	---	---	1	0	Inf	0.0375639	Inf	0.40568	1
PFKP	0	1	0	0	0	0	0	0	1	Inf	0.0375639	Inf	0.40568	1	1	0	Inf	0.0375639	Inf	0.40568	1	---	---	---	---	---	---	---
PGD	0	0	1	0	0	0	0	0	3	Inf	0.0375639	Inf	0.40568	1	---	---	---	---	---	---	---	1	0	Inf	0.0375639	Inf	0.40568	1
PHF13	0	0	1	0	0	0	0	0	3	Inf	0.0375639	Inf	0.40568	1	---	---	---	---	---	---	---	1	0	Inf	0.0375639	Inf	0.40568	1
PHF17	0	0	1	0	0	0	0	0	3	Inf	0.0375639	Inf	0.40568	1	---	---	---	---	---	---	---	1	0	Inf	0.0375639	Inf	0.40568	1
PIK3C3	0	0	1	0	0	0	0	0	3	Inf	0.0375639	Inf	0.40568	1	---	---	---	---	---	---	---	1	0	Inf	0.0375639	Inf	0.40568	1
PKD2L2	0	1	0	0	0	0	0	0	1	Inf	0.0375639	Inf	0.40568	1	1	0	Inf	0.0375639	Inf	0.40568	1	---	---	---	---	---	---	---
PLAA	0	1	0	0	0	0	0	0	1	Inf	0.0375639	Inf	0.40568	1	1	0	Inf	0.0375639	Inf	0.40568	1	---	---	---	---	---	---	---
PLEKHG5	0	0	1	0	0	0	0	0	3	Inf	0.0375639	Inf	0.40568	1	---	---	---	---	---	---	---	1	0	Inf	0.0375639	Inf	0.40568	1
PLEKHM2	0	0	1	0	0	0	0	0	3	Inf	0.0375639	Inf	0.40568	1	---	---	---	---	---	---	---	1	0	Inf	0.0375639	Inf	0.40568	1
PLG	0	0	1	0	0	0	0	0	3	Inf	0.0375639	Inf	0.40568	1	---	---	---	---	---	---	---	1	0	Inf	0.0375639	Inf	0.40568	1
PLOD1	0	0	1	0	0	0	0	0	3	Inf	0.0375639	Inf	0.40568	1	---	---	---	---	---	---	---	1	0	Inf	0.0375639	Inf	0.40568	1
POSTN	0	1	0	0	0	0	0	0	1	Inf	0.0375639	Inf	0.40568	1	1	0	Inf	0.0375639	Inf	0.40568	1	---	---	---	---	---	---	---
POT1	0	1	0	0	0	0	0	0	1	Inf	0.0375639	Inf	0.40568	1	1	0	Inf	0.0375639	Inf	0.40568	1	---	---	---	---	---	---	---
POTEG	0	0	1	0	0	0	0	0	3	Inf	0.0375639	Inf	0.40568	1	---	---	---	---	---	---	---	1	0	Inf	0.0375639	Inf	0.40568	1
PPIP5K1	0	1	0	0	0	0	0	0	1	Inf	0.0375639	Inf	0.40568	1	1	0	Inf	0.0375639	Inf	0.40568	1	---	---	---	---	---	---	---
PPP2R1B	0	0	1	0	0	0	0	0	3	Inf	0.0375639	Inf	0.40568	1	---	---	---	---	---	---	---	1	0	Inf	0.0375639	Inf	0.40568	1
PRAMEF10	0	0	1	0	0	0	0	0	3	Inf	0.0375639	Inf	0.40568	1	---	---	---	---	---	---	---	1	0	Inf	0.0375639	Inf	0.40568	1
PRAMEF12	0	0	1	0	0	0	0	0	3	Inf	0.0375639	Inf	0.40568	1	---	---	---	---	---	---	---	1	0	Inf	0.0375639	Inf	0.40568	1
PRDM2	0	0	1	0	0	0	0	0	3	Inf	0.0375639	Inf	0.40568	1	---	---	---	---	---	---	---	1	0	Inf	0.0375639	Inf	0.40568	1
PRKCE	0	1	0	0	0	0	0	0	1	Inf	0.0375639	Inf	0.40568	1	1	0	Inf	0.0375639	Inf	0.40568	1	---	---	---	---	---	---	---
PRKCZ	0	0	1	0	0	0	0	0	3	Inf	0.0375639	Inf	0.40568	1	---	---	---	---	---	---	---	1	0	Inf	0.0375639	Inf	0.40568	1
PRPF6	0	1	0	0	0	0	0	0	1	Inf	0.0375639	Inf	0.40568	1	1	0	Inf	0.0375639	Inf	0.40568	1	---	---	---	---	---	---	---
PRR18	0	0	1	0	0	0	0	0	3	Inf	0.0375639	Inf	0.40568	1	---	---	---	---	---	---	---	1	0	Inf	0.0375639	Inf	0.40568	1
PSAPL1	0	0	1	0	0	0	0	0	3	Inf	0.0375639	Inf	0.40568	1	---	---	---	---	---	---	---	1	0	Inf	0.0375639	Inf	0.40568	1
PSMD13	0	0	1	0	0	0	0	0	3	Inf	0.0375639	Inf	0.40568	1	---	---	---	---	---	---	---	1	0	Inf	0.0375639	Inf	0.40568	1
PTCHD2	0	0	1	0	0	0	0	0	3	Inf	0.0375639	Inf	0.40568	1	---	---	---	---	---	---	---	1	0	Inf	0.0375639	Inf	0.40568	1
PTGER3	0	1	0	0	0	0	0	0	1	Inf	0.0375639	Inf	0.40568	1	1	0	Inf	0.0375639	Inf	0.40568	1	---	---	---	---	---	---	---
PTPLA	0	1	0	0	0	0	0	0	1	Inf	0.0375639	Inf	0.40568	1	1	0	Inf	0.0375639	Inf	0.40568	1	---	---	---	---	---	---	---
RAB21	0	1	0	0	0	0	0	0	1	Inf	0.0375639	Inf	0.40568	1	1	0	Inf	0.0375639	Inf	0.40568	1	---	---	---	---	---	---	---
RAB3C	0	1	0	0	0	0	0	0	1	Inf	0.0375639	Inf	0.40568	1	1	0	Inf	0.0375639	Inf	0.40568	1	---	---	---	---	---	---	---
RAB3GAP1	0	1	0	0	0	0	0	0	1	Inf	0.0375639	Inf	0.40568	1	1	0	Inf	0.0375639	Inf	0.40568	1	---	---	---	---	---	---	---
RAF1	0	0	1	0	0	0	0	0	3	Inf	0.0375639	Inf	0.40568	1	---	---	---	---	---	---	---	1	0	Inf	0.0375639	Inf	0.40568	1
RALGAPA1	0	1	0	0	0	0	0	0	1	Inf	0.0375639	Inf	0.40568	1	1	0	Inf	0.0375639	Inf	0.40568	1	---	---	---	---	---	---	---
RAP1GAP2	0	0	1	0	0	0	0	0	3	Inf	0.0375639	Inf	0.40568	1	---	---	---	---	---	---	---	1	0	Inf	0.0375639	Inf	0.40568	1
RARRES2	0	1	0	0	0	0	0	0	1	Inf	0.0375639	Inf	0.40568	1	1	0	Inf	0.0375639	Inf	0.40568	1	---	---	---	---	---	---	---
RASA1	0	1	0	0	0	0	0	0	1	Inf	0.0375639	Inf	0.40568	1	1	0	Inf	0.0375639	Inf	0.40568	1	---	---	---	---	---	---	---
RASSF9	0	1	0	0	0	0	0	0	1	Inf	0.0375639	Inf	0.40568	1	1	0	Inf	0.0375639	Inf	0.40568	1	---	---	---	---	---	---	---
RBM27	0	1	0	0	0	0	0	0	1	Inf	0.0375639	Inf	0.40568	1	1	0	Inf	0.0375639	Inf	0.40568	1	---	---	---	---	---	---	---
RELN	0	1	0	0	0	0	0	0	1	Inf	0.0375639	Inf	0.40568	1	1	0	Inf	0.0375639	Inf	0.40568	1	---	---	---	---	---	---	---
RERE	0	0	1	0	0	0	0	0	3	Inf	0.0375639	Inf	0.40568	1	---	---	---	---	---	---	---	1	0	Inf	0.0375639	Inf	0.40568	1
RFX3	0	1	1	0	0	0	0	0	1	Inf	0.0375639	Inf	0.40568	1	1	0	Inf	0.0375639	Inf	0.40568	1	1	0	Inf	0.0375639	Inf	0.40568	1
RIC8A	0	0	1	0	0	0	0	0	3	Inf	0.0375639	Inf	0.40568	1	---	---	---	---	---	---	---	1	0	Inf	0.0375639	Inf	0.40568	1
RNF182	0	1	0	0	0	0	0	0	1	Inf	0.0375639	Inf	0.40568	1	1	0	Inf	0.0375639	Inf	0.40568	1	---	---	---	---	---	---	---
RNF217	0	1	0	0	0	0	0	0	1	Inf	0.0375639	Inf	0.40568	1	1	0	Inf	0.0375639	Inf	0.40568	1	---	---	---	---	---	---	---
RP9	0	0	1	0	0	0	0	0	3	Inf	0.0375639	Inf	0.40568	1	---	---	---	---	---	---	---	1	0	Inf	0.0375639	Inf	0.40568	1
RPH3AL	0	0	1	0	0	0	0	0	3	Inf	0.0375639	Inf	0.40568	1	---	---	---	---	---	---	---	1	0	Inf	0.0375639	Inf	0.40568	1
RPN1	0	0	1	0	0	0	0	0	3	Inf	0.0375639	Inf	0.40568	1	---	---	---	---	---	---	---	1	0	Inf	0.0375639	Inf	0.40568	1
RSG1	0	0	1	0	0	0	0	0	3	Inf	0.0375639	Inf	0.40568	1	---	---	---	---	---	---	---	1	0	Inf	0.0375639	Inf	0.40568	1
RSPO2	0	1	0	0	0	0	0	0	1	Inf	0.0375639	Inf	0.40568	1	1	0	Inf	0.0375639	Inf	0.40568	1	---	---	---	---	---	---	---
RSRC1	0	1	0	0	0	0	0	0	1	Inf	0.0375639	Inf	0.40568	1	1	0	Inf	0.0375639	Inf	0.40568	1	---	---	---	---	---	---	---
RTDR1	0	0	1	0	0	0	0	0	3	Inf	0.0375639	Inf	0.40568	1	---	---	---	---	---	---	---	1	0	Inf	0.0375639	Inf	0.40568	1
RUFY2	0	1	0	0	0	0	0	0	1	Inf	0.0375639	Inf	0.40568	1	1	0	Inf	0.0375639	Inf	0.40568	1	---	---	---	---	---	---	---
SAMD10	0	1	0	0	0	0	0	0	1	Inf	0.0375639	Inf	0.40568	1	1	0	Inf	0.0375639	Inf	0.40568	1	---	---	---	---	---	---	---
SAP130	0	1	0	0	0	0	0	0	1	Inf	0.0375639	Inf	0.40568	1	1	0	Inf	0.0375639	Inf	0.40568	1	---	---	---	---	---	---	---
SASS6	0	1	0	0	0	0	0	0	1	Inf	0.0375639	Inf	0.40568	1	1	0	Inf	0.0375639	Inf	0.40568	1	---	---	---	---	---	---	---
SBNO2	0	1	0	0	0	0	0	0	1	Inf	0.0375639	Inf	0.40568	1	1	0	Inf	0.0375639	Inf	0.40568	1	---	---	---	---	---	---	---
SCG3	0	0	1	0	0	0	0	0	3	Inf	0.0375639	Inf	0.40568	1	---	---	---	---	---	---	---	1	0	Inf	0.0375639	Inf	0.40568	1
SCLT1	0	0	1	0	0	0	0	0	3	Inf	0.0375639	Inf	0.40568	1	---	---	---	---	---	---	---	1	0	Inf	0.0375639	Inf	0.40568	1
SCOC	0	1	0	0	0	0	0	0	1	Inf	0.0375639	Inf	0.40568	1	1	0	Inf	0.0375639	Inf	0.40568	1	---	---	---	---	---	---	---
SCP2	0	1	0	0	0	0	0	0	1	Inf	0.0375639	Inf	0.40568	1	1	0	Inf	0.0375639	Inf	0.40568	1	---	---	---	---	---	---	---
SDCCAG8	0	1	0	0	0	0	0	0	1	Inf	0.0375639	Inf	0.40568	1	1	0	Inf	0.0375639	Inf	0.40568	1	---	---	---	---	---	---	---
SEMA3E	0	1	0	0	0	0	0	0	1	Inf	0.0375639	Inf	0.40568	1	1	0	Inf	0.0375639	Inf	0.40568	1	---	---	---	---	---	---	---
SGK223	0	0	1	0	0	0	0	0	3	Inf	0.0375639	Inf	0.40568	1	---	---	---	---	---	---	---	1	0	Inf	0.0375639	Inf	0.40568	1
SH2D4A	0	0	1	0	0	0	0	0	3	Inf	0.0375639	Inf	0.40568	1	---	---	---	---	---	---	---	1	0	Inf	0.0375639	Inf	0.40568	1
SH2D4B	0	0	1	0	0	0	0	0	3	Inf	0.0375639	Inf	0.40568	1	---	---	---	---	---	---	---	1	0	Inf	0.0375639	Inf	0.40568	1
SHROOM3	0	1	0	0	0	0	0	0	1	Inf	0.0375639	Inf	0.40568	1	1	0	Inf	0.0375639	Inf	0.40568	1	---	---	---	---	---	---	---
SIGLEC7	0	1	0	0	0	0	0	0	1	Inf	0.0375639	Inf	0.40568	1	1	0	Inf	0.0375639	Inf	0.40568	1	---	---	---	---	---	---	---
SIK2	0	0	1	0	0	0	0	0	3	Inf	0.0375639	Inf	0.40568	1	---	---	---	---	---	---	---	1	0	Inf	0.0375639	Inf	0.40568	1
SIRT3	0	0	1	0	0	0	0	0	3	Inf	0.0375639	Inf	0.40568	1	---	---	---	---	---	---	---	1	0	Inf	0.0375639	Inf	0.40568	1
SIRT6	0	0	1	0	0	0	0	0	3	Inf	0.0375639	Inf	0.40568	1	---	---	---	---	---	---	---	1	0	Inf	0.0375639	Inf	0.40568	1
SKI	0	0	1	0	0	0	0	0	3	Inf	0.0375639	Inf	0.40568	1	---	---	---	---	---	---	---	1	0	Inf	0.0375639	Inf	0.40568	1
SLC17A3	0	1	0	0	0	0	0	0	1	Inf	0.0375639	Inf	0.40568	1	1	0	Inf	0.0375639	Inf	0.40568	1	---	---	---	---	---	---	---
SLC1A1	0	1	0	0	0	0	0	0	1	Inf	0.0375639	Inf	0.40568	1	1	0	Inf	0.0375639	Inf	0.40568	1	---	---	---	---	---	---	---
SLC25A34	0	0	1	0	0	0	0	0	3	Inf	0.0375639	Inf	0.40568	1	---	---	---	---	---	---	---	1	0	Inf	0.0375639	Inf	0.40568	1
SLC2A11	0	0	1	0	0	0	0	0	3	Inf	0.0375639	Inf	0.40568	1	---	---	---	---	---	---	---	1	0	Inf	0.0375639	Inf	0.40568	1
SLC2A5	0	0	1	0	0	0	0	0	3	Inf	0.0375639	Inf	0.40568	1	---	---	---	---	---	---	---	1	0	Inf	0.0375639	Inf	0.40568	1
SLC2A7	0	0	1	0	0	0	0	0	3	Inf	0.0375639	Inf	0.40568	1	---	---	---	---	---	---	---	1	0	Inf	0.0375639	Inf	0.40568	1
SLC30A6	0	1	0	0	0	0	0	0	1	Inf	0.0375639	Inf	0.40568	1	1	0	Inf	0.0375639	Inf	0.40568	1	---	---	---	---	---	---	---
SLC35A3	0	1	0	0	0	0	0	0	1	Inf	0.0375639	Inf	0.40568	1	1	0	Inf	0.0375639	Inf	0.40568	1	---	---	---	---	---	---	---
SLC39A9	0	0	1	0	0	0	0	0	3	Inf	0.0375639	Inf	0.40568	1	---	---	---	---	---	---	---	1	0	Inf	0.0375639	Inf	0.40568	1
SLC45A1	0	0	1	0	0	0	0	0	3	Inf	0.0375639	Inf	0.40568	1	---	---	---	---	---	---	---	1	0	Inf	0.0375639	Inf	0.40568	1
SLC5A1	0	0	1	0	0	0	0	0	3	Inf	0.0375639	Inf	0.40568	1	---	---	---	---	---	---	---	1	0	Inf	0.0375639	Inf	0.40568	1
SLC5A7	0	1	0	0	0	0	0	0	1	Inf	0.0375639	Inf	0.40568	1	1	0	Inf	0.0375639	Inf	0.40568	1	---	---	---	---	---	---	---
SLC5A8	0	1	0	0	0	0	0	0	1	Inf	0.0375639	Inf	0.40568	1	1	0	Inf	0.0375639	Inf	0.40568	1	---	---	---	---	---	---	---
SLC9A3	0	0	1	0	0	0	0	0	3	Inf	0.0375639	Inf	0.40568	1	---	---	---	---	---	---	---	1	0	Inf	0.0375639	Inf	0.40568	1
SLCO1B1	0	1	0	0	0	0	0	0	1	Inf	0.0375639	Inf	0.40568	1	1	0	Inf	0.0375639	Inf	0.40568	1	---	---	---	---	---	---	---
SMARCAL1	0	1	0	0	0	0	0	0	1	Inf	0.0375639	Inf	0.40568	1	1	0	Inf	0.0375639	Inf	0.40568	1	---	---	---	---	---	---	---
SMARCB1	0	0	1	0	0	0	0	0	3	Inf	0.0375639	Inf	0.40568	1	---	---	---	---	---	---	---	1	0	Inf	0.0375639	Inf	0.40568	1
SNAP91	0	1	0	0	0	0	0	0	1	Inf	0.0375639	Inf	0.40568	1	1	0	Inf	0.0375639	Inf	0.40568	1	---	---	---	---	---	---	---
SNX5	0	1	0	0	0	0	0	0	1	Inf	0.0375639	Inf	0.40568	1	1	0	Inf	0.0375639	Inf	0.40568	1	---	---	---	---	---	---	---
SORCS1	0	1	0	0	0	0	0	0	1	Inf	0.0375639	Inf	0.40568	1	1	0	Inf	0.0375639	Inf	0.40568	1	---	---	---	---	---	---	---
SOX6	0	1	0	0	0	0	0	0	1	Inf	0.0375639	Inf	0.40568	1	1	0	Inf	0.0375639	Inf	0.40568	1	---	---	---	---	---	---	---
SPACA5B	0	1	0	0	0	0	1	0	1	Inf	0.0375639	Inf	0.40568	1	1	0	Inf	0.0375639	Inf	0.40568	1	0	1	0	0	57.0849	1	1
SPAG16	0	1	0	0	0	0	0	0	1	Inf	0.0375639	Inf	0.40568	1	1	0	Inf	0.0375639	Inf	0.40568	1	---	---	---	---	---	---	---
SPATA17	0	1	0	0	0	0	0	0	1	Inf	0.0375639	Inf	0.40568	1	1	0	Inf	0.0375639	Inf	0.40568	1	---	---	---	---	---	---	---
SPATA21	0	0	1	0	0	0	0	0	3	Inf	0.0375639	Inf	0.40568	1	---	---	---	---	---	---	---	1	0	Inf	0.0375639	Inf	0.40568	1
SPECC1L	0	0	1	0	0	0	0	0	3	Inf	0.0375639	Inf	0.40568	1	---	---	---	---	---	---	---	1	0	Inf	0.0375639	Inf	0.40568	1
SPOCK3	0	1	1	0	0	0	0	0	1	Inf	0.0375639	Inf	0.40568	1	1	0	Inf	0.0375639	Inf	0.40568	1	1	0	Inf	0.0375639	Inf	0.40568	1
SPRN	0	0	1	0	0	0	0	0	3	Inf	0.0375639	Inf	0.40568	1	---	---	---	---	---	---	---	1	0	Inf	0.0375639	Inf	0.40568	1
SPRYD5	0	1	0	0	0	0	0	0	1	Inf	0.0375639	Inf	0.40568	1	1	0	Inf	0.0375639	Inf	0.40568	1	---	---	---	---	---	---	---
SRGAP2	0	1	0	0	0	0	0	0	1	Inf	0.0375639	Inf	0.40568	1	1	0	Inf	0.0375639	Inf	0.40568	1	---	---	---	---	---	---	---
SRI	0	1	0	0	0	0	0	0	1	Inf	0.0375639	Inf	0.40568	1	1	0	Inf	0.0375639	Inf	0.40568	1	---	---	---	---	---	---	---
ST3GAL3	0	1	0	0	0	0	0	0	1	Inf	0.0375639	Inf	0.40568	1	1	0	Inf	0.0375639	Inf	0.40568	1	---	---	---	---	---	---	---
STAM	0	1	0	0	0	0	0	0	1	Inf	0.0375639	Inf	0.40568	1	1	0	Inf	0.0375639	Inf	0.40568	1	---	---	---	---	---	---	---
STAM2	0	1	0	0	0	0	0	0	1	Inf	0.0375639	Inf	0.40568	1	1	0	Inf	0.0375639	Inf	0.40568	1	---	---	---	---	---	---	---
STARD9	0	1	0	0	0	0	0	0	1	Inf	0.0375639	Inf	0.40568	1	1	0	Inf	0.0375639	Inf	0.40568	1	---	---	---	---	---	---	---
STEAP4	0	1	0	0	0	0	0	0	1	Inf	0.0375639	Inf	0.40568	1	1	0	Inf	0.0375639	Inf	0.40568	1	---	---	---	---	---	---	---
STK3	0	1	0	0	0	0	0	0	1	Inf	0.0375639	Inf	0.40568	1	1	0	Inf	0.0375639	Inf	0.40568	1	---	---	---	---	---	---	---
STRC	0	1	0	0	0	0	0	0	1	Inf	0.0375639	Inf	0.40568	1	1	0	Inf	0.0375639	Inf	0.40568	1	---	---	---	---	---	---	---
SUPT3H	0	1	0	0	0	0	0	0	1	Inf	0.0375639	Inf	0.40568	1	1	0	Inf	0.0375639	Inf	0.40568	1	---	---	---	---	---	---	---
TAC3	0	1	0	0	0	0	0	0	1	Inf	0.0375639	Inf	0.40568	1	1	0	Inf	0.0375639	Inf	0.40568	1	---	---	---	---	---	---	---
TANC2	0	1	0	0	0	0	0	0	1	Inf	0.0375639	Inf	0.40568	1	1	0	Inf	0.0375639	Inf	0.40568	1	---	---	---	---	---	---	---
TAS1R1	0	0	1	0	0	0	0	0	3	Inf	0.0375639	Inf	0.40568	1	---	---	---	---	---	---	---	1	0	Inf	0.0375639	Inf	0.40568	1
TAS2R20	0	1	0	0	0	0	0	0	1	Inf	0.0375639	Inf	0.40568	1	1	0	Inf	0.0375639	Inf	0.40568	1	---	---	---	---	---	---	---
TASP1	0	1	0	0	0	0	0	0	1	Inf	0.0375639	Inf	0.40568	1	1	0	Inf	0.0375639	Inf	0.40568	1	---	---	---	---	---	---	---
TBC1D15	0	1	0	0	0	0	0	0	1	Inf	0.0375639	Inf	0.40568	1	1	0	Inf	0.0375639	Inf	0.40568	1	---	---	---	---	---	---	---
TBC1D5	0	1	0	0	0	0	0	0	1	Inf	0.0375639	Inf	0.40568	1	1	0	Inf	0.0375639	Inf	0.40568	1	---	---	---	---	---	---	---
TCEB3B	0	0	1	0	0	0	0	0	3	Inf	0.0375639	Inf	0.40568	1	---	---	---	---	---	---	---	1	0	Inf	0.0375639	Inf	0.40568	1
TCF12	0	1	0	0	0	0	0	0	1	Inf	0.0375639	Inf	0.40568	1	1	0	Inf	0.0375639	Inf	0.40568	1	---	---	---	---	---	---	---
TCF4	0	1	0	0	0	0	0	0	1	Inf	0.0375639	Inf	0.40568	1	1	0	Inf	0.0375639	Inf	0.40568	1	---	---	---	---	---	---	---
TEK	0	1	0	0	0	0	0	0	1	Inf	0.0375639	Inf	0.40568	1	1	0	Inf	0.0375639	Inf	0.40568	1	---	---	---	---	---	---	---
TFCP2L1	0	1	0	0	0	0	0	0	1	Inf	0.0375639	Inf	0.40568	1	1	0	Inf	0.0375639	Inf	0.40568	1	---	---	---	---	---	---	---
TFPI	0	0	1	0	0	0	0	0	3	Inf	0.0375639	Inf	0.40568	1	---	---	---	---	---	---	---	1	0	Inf	0.0375639	Inf	0.40568	1
THAP3	0	0	1	0	0	0	0	0	3	Inf	0.0375639	Inf	0.40568	1	---	---	---	---	---	---	---	1	0	Inf	0.0375639	Inf	0.40568	1
THBS2	0	0	1	0	0	0	0	0	3	Inf	0.0375639	Inf	0.40568	1	---	---	---	---	---	---	---	1	0	Inf	0.0375639	Inf	0.40568	1
THSD7B	0	1	0	0	0	0	0	0	1	Inf	0.0375639	Inf	0.40568	1	1	0	Inf	0.0375639	Inf	0.40568	1	---	---	---	---	---	---	---
TM4SF5	0	1	0	0	0	0	0	0	1	Inf	0.0375639	Inf	0.40568	1	1	0	Inf	0.0375639	Inf	0.40568	1	---	---	---	---	---	---	---
TMEM51	0	0	1	0	0	0	0	0	3	Inf	0.0375639	Inf	0.40568	1	---	---	---	---	---	---	---	1	0	Inf	0.0375639	Inf	0.40568	1
TMEM52	0	0	1	0	0	0	0	0	3	Inf	0.0375639	Inf	0.40568	1	---	---	---	---	---	---	---	1	0	Inf	0.0375639	Inf	0.40568	1
TMEM82	0	0	1	0	0	0	0	0	3	Inf	0.0375639	Inf	0.40568	1	---	---	---	---	---	---	---	1	0	Inf	0.0375639	Inf	0.40568	1
TNFRSF14	0	0	1	0	0	0	0	0	3	Inf	0.0375639	Inf	0.40568	1	---	---	---	---	---	---	---	1	0	Inf	0.0375639	Inf	0.40568	1
TNFRSF1B	0	0	1	0	0	0	0	0	3	Inf	0.0375639	Inf	0.40568	1	---	---	---	---	---	---	---	1	0	Inf	0.0375639	Inf	0.40568	1
TNFRSF8	0	0	1	0	0	0	0	0	3	Inf	0.0375639	Inf	0.40568	1	---	---	---	---	---	---	---	1	0	Inf	0.0375639	Inf	0.40568	1
TNFRSF9	0	0	1	0	0	0	0	0	3	Inf	0.0375639	Inf	0.40568	1	---	---	---	---	---	---	---	1	0	Inf	0.0375639	Inf	0.40568	1
TPD52L3	0	1	0	0	0	0	0	0	1	Inf	0.0375639	Inf	0.40568	1	1	0	Inf	0.0375639	Inf	0.40568	1	---	---	---	---	---	---	---
TPPP	0	0	1	0	0	0	0	0	3	Inf	0.0375639	Inf	0.40568	1	---	---	---	---	---	---	---	1	0	Inf	0.0375639	Inf	0.40568	1
TPRG1L	0	0	1	0	0	0	0	0	3	Inf	0.0375639	Inf	0.40568	1	---	---	---	---	---	---	---	1	0	Inf	0.0375639	Inf	0.40568	1
TRPC5	0	1	0	0	0	0	0	0	1	Inf	0.0375639	Inf	0.40568	1	1	0	Inf	0.0375639	Inf	0.40568	1	---	---	---	---	---	---	---
TUBA3C	0	1	0	0	0	0	0	0	1	Inf	0.0375639	Inf	0.40568	1	1	0	Inf	0.0375639	Inf	0.40568	1	---	---	---	---	---	---	---
TYMS	0	0	1	0	0	0	0	0	3	Inf	0.0375639	Inf	0.40568	1	---	---	---	---	---	---	---	1	0	Inf	0.0375639	Inf	0.40568	1
TYW1B	0	1	0	0	0	0	1	0	1	Inf	0.0375639	Inf	0.40568	1	1	0	Inf	0.0375639	Inf	0.40568	1	0	1	0	0	57.0849	1	1
UBE2I	0	0	1	0	0	0	0	0	3	Inf	0.0375639	Inf	0.40568	1	---	---	---	---	---	---	---	1	0	Inf	0.0375639	Inf	0.40568	1
UBE4B	0	0	1	0	0	0	0	0	3	Inf	0.0375639	Inf	0.40568	1	---	---	---	---	---	---	---	1	0	Inf	0.0375639	Inf	0.40568	1
UCHL3	0	1	0	0	0	0	0	0	1	Inf	0.0375639	Inf	0.40568	1	1	0	Inf	0.0375639	Inf	0.40568	1	---	---	---	---	---	---	---
UGT2A1	0	1	0	0	0	0	0	0	1	Inf	0.0375639	Inf	0.40568	1	1	0	Inf	0.0375639	Inf	0.40568	1	---	---	---	---	---	---	---
ULK4	0	1	0	0	0	0	0	0	1	Inf	0.0375639	Inf	0.40568	1	1	0	Inf	0.0375639	Inf	0.40568	1	---	---	---	---	---	---	---
UNKL	0	0	1	0	0	0	0	0	3	Inf	0.0375639	Inf	0.40568	1	---	---	---	---	---	---	---	1	0	Inf	0.0375639	Inf	0.40568	1
UPF0639	0	0	1	0	0	0	0	0	3	Inf	0.0375639	Inf	0.40568	1	---	---	---	---	---	---	---	1	0	Inf	0.0375639	Inf	0.40568	1
USH2A	0	1	0	0	0	0	0	0	1	Inf	0.0375639	Inf	0.40568	1	1	0	Inf	0.0375639	Inf	0.40568	1	---	---	---	---	---	---	---
USP34	0	1	0	0	0	0	0	0	1	Inf	0.0375639	Inf	0.40568	1	1	0	Inf	0.0375639	Inf	0.40568	1	---	---	---	---	---	---	---
USP53	0	1	0	0	0	0	0	0	1	Inf	0.0375639	Inf	0.40568	1	1	0	Inf	0.0375639	Inf	0.40568	1	---	---	---	---	---	---	---
UST	0	1	0	0	0	0	0	0	1	Inf	0.0375639	Inf	0.40568	1	1	0	Inf	0.0375639	Inf	0.40568	1	---	---	---	---	---	---	---
UTS2	0	0	1	0	0	0	0	0	3	Inf	0.0375639	Inf	0.40568	1	---	---	---	---	---	---	---	1	0	Inf	0.0375639	Inf	0.40568	1
VAMP3	0	0	1	0	0	0	0	0	3	Inf	0.0375639	Inf	0.40568	1	---	---	---	---	---	---	---	1	0	Inf	0.0375639	Inf	0.40568	1
VPREB3	0	0	1	0	0	0	0	0	3	Inf	0.0375639	Inf	0.40568	1	---	---	---	---	---	---	---	1	0	Inf	0.0375639	Inf	0.40568	1
VPS13C	0	1	0	0	0	0	0	0	1	Inf	0.0375639	Inf	0.40568	1	1	0	Inf	0.0375639	Inf	0.40568	1	---	---	---	---	---	---	---
VRK3	0	0	1	0	0	0	0	0	3	Inf	0.0375639	Inf	0.40568	1	---	---	---	---	---	---	---	1	0	Inf	0.0375639	Inf	0.40568	1
VSIG4	0	0	1	0	0	0	0	0	3	Inf	0.0375639	Inf	0.40568	1	---	---	---	---	---	---	---	1	0	Inf	0.0375639	Inf	0.40568	1
WARS2	0	1	0	0	0	0	0	0	1	Inf	0.0375639	Inf	0.40568	1	1	0	Inf	0.0375639	Inf	0.40568	1	---	---	---	---	---	---	---
WDR36	0	0	1	0	0	0	0	0	3	Inf	0.0375639	Inf	0.40568	1	---	---	---	---	---	---	---	1	0	Inf	0.0375639	Inf	0.40568	1
WDR37	0	0	1	0	0	0	0	0	3	Inf	0.0375639	Inf	0.40568	1	---	---	---	---	---	---	---	1	0	Inf	0.0375639	Inf	0.40568	1
WRAP73	0	0	1	0	0	0	0	0	3	Inf	0.0375639	Inf	0.40568	1	---	---	---	---	---	---	---	1	0	Inf	0.0375639	Inf	0.40568	1
WRB	0	0	1	0	0	0	0	0	3	Inf	0.0375639	Inf	0.40568	1	---	---	---	---	---	---	---	1	0	Inf	0.0375639	Inf	0.40568	1
XKR6	0	1	0	0	0	0	0	0	1	Inf	0.0375639	Inf	0.40568	1	1	0	Inf	0.0375639	Inf	0.40568	1	---	---	---	---	---	---	---
XRCC4	0	1	0	0	0	0	0	0	1	Inf	0.0375639	Inf	0.40568	1	1	0	Inf	0.0375639	Inf	0.40568	1	---	---	---	---	---	---	---
YES1	0	0	1	0	0	0	0	0	3	Inf	0.0375639	Inf	0.40568	1	---	---	---	---	---	---	---	1	0	Inf	0.0375639	Inf	0.40568	1
YTHDF3	0	1	0	0	0	0	0	0	1	Inf	0.0375639	Inf	0.40568	1	1	0	Inf	0.0375639	Inf	0.40568	1	---	---	---	---	---	---	---
ZBTB39	0	1	0	0	0	0	0	0	1	Inf	0.0375639	Inf	0.40568	1	1	0	Inf	0.0375639	Inf	0.40568	1	---	---	---	---	---	---	---
ZBTB48	0	0	1	0	0	0	0	0	3	Inf	0.0375639	Inf	0.40568	1	---	---	---	---	---	---	---	1	0	Inf	0.0375639	Inf	0.40568	1
ZC4H2	0	1	0	0	0	0	0	0	1	Inf	0.0375639	Inf	0.40568	1	1	0	Inf	0.0375639	Inf	0.40568	1	---	---	---	---	---	---	---
ZCCHC16	0	1	0	0	0	0	0	0	1	Inf	0.0375639	Inf	0.40568	1	1	0	Inf	0.0375639	Inf	0.40568	1	---	---	---	---	---	---	---
ZDHHC21	0	1	0	0	0	0	0	0	1	Inf	0.0375639	Inf	0.40568	1	1	0	Inf	0.0375639	Inf	0.40568	1	---	---	---	---	---	---	---
ZFPM2	0	1	0	0	0	0	0	0	1	Inf	0.0375639	Inf	0.40568	1	1	0	Inf	0.0375639	Inf	0.40568	1	---	---	---	---	---	---	---
ZNF280A	0	0	1	0	0	0	0	0	3	Inf	0.0375639	Inf	0.40568	1	---	---	---	---	---	---	---	1	0	Inf	0.0375639	Inf	0.40568	1
ZNF280B	0	0	1	0	0	0	0	0	3	Inf	0.0375639	Inf	0.40568	1	---	---	---	---	---	---	---	1	0	Inf	0.0375639	Inf	0.40568	1
ZNF285	0	1	0	0	0	0	0	0	1	Inf	0.0375639	Inf	0.40568	1	1	0	Inf	0.0375639	Inf	0.40568	1	---	---	---	---	---	---	---
ZNF300	0	1	0	0	0	0	0	0	1	Inf	0.0375639	Inf	0.40568	1	1	0	Inf	0.0375639	Inf	0.40568	1	---	---	---	---	---	---	---
ZNF439	0	0	1	0	0	0	0	0	3	Inf	0.0375639	Inf	0.40568	1	---	---	---	---	---	---	---	1	0	Inf	0.0375639	Inf	0.40568	1
ZNF440	0	0	1	0	0	0	0	0	3	Inf	0.0375639	Inf	0.40568	1	---	---	---	---	---	---	---	1	0	Inf	0.0375639	Inf	0.40568	1
ZNF473	0	0	1	0	0	0	0	0	3	Inf	0.0375639	Inf	0.40568	1	---	---	---	---	---	---	---	1	0	Inf	0.0375639	Inf	0.40568	1
ZNF616	0	1	0	0	0	0	0	0	1	Inf	0.0375639	Inf	0.40568	1	1	0	Inf	0.0375639	Inf	0.40568	1	---	---	---	---	---	---	---
ZNF626	0	1	0	0	0	0	0	0	1	Inf	0.0375639	Inf	0.40568	1	1	0	Inf	0.0375639	Inf	0.40568	1	---	---	---	---	---	---	---
ZNF69	0	0	1	0	0	0	0	0	3	Inf	0.0375639	Inf	0.40568	1	---	---	---	---	---	---	---	1	0	Inf	0.0375639	Inf	0.40568	1
ZNF70	0	0	1	0	0	0	0	0	3	Inf	0.0375639	Inf	0.40568	1	---	---	---	---	---	---	---	1	0	Inf	0.0375639	Inf	0.40568	1
ZNF726	0	0	1	0	0	0	0	0	3	Inf	0.0375639	Inf	0.40568	1	---	---	---	---	---	---	---	1	0	Inf	0.0375639	Inf	0.40568	1
ZNF799	0	0	1	0	0	0	0	0	3	Inf	0.0375639	Inf	0.40568	1	---	---	---	---	---	---	---	1	0	Inf	0.0375639	Inf	0.40568	1
ZNF804A	0	1	0	0	0	0	0	0	1	Inf	0.0375639	Inf	0.40568	1	1	0	Inf	0.0375639	Inf	0.40568	1	---	---	---	---	---	---	---
ZNF85	0	1	0	0	0	0	0	0	1	Inf	0.0375639	Inf	0.40568	1	1	0	Inf	0.0375639	Inf	0.40568	1	---	---	---	---	---	---	---
ZPLD1	0	1	0	0	0	0	0	0	1	Inf	0.0375639	Inf	0.40568	1	1	0	Inf	0.0375639	Inf	0.40568	1	---	---	---	---	---	---	---
ZRANB3	0	1	0	0	0	0	0	0	1	Inf	0.0375639	Inf	0.40568	1	1	0	Inf	0.0375639	Inf	0.40568	1	---	---	---	---	---	---	---
CHRNA7	0	4	1	0	0	1	5	0	3	0.290041	0.00609408	2.62006	0.408698	1	4	1	5.93927	0.582106	294.009	0.163483	1	1	5	0.290041	0.00609408	2.62006	0.408698	1
FAM90A10	0	0	1	0	0	0	5	0	3	0.290041	0.00609408	2.62006	0.408698	1	---	---	---	---	---	---	---	1	5	0.290041	0.00609408	2.62006	0.408698	1
FAM90A13	0	0	1	0	0	0	5	0	3	0.290041	0.00609408	2.62006	0.408698	1	---	---	---	---	---	---	---	1	5	0.290041	0.00609408	2.62006	0.408698	1
FAM90A14	0	0	1	0	0	0	5	0	3	0.290041	0.00609408	2.62006	0.408698	1	---	---	---	---	---	---	---	1	5	0.290041	0.00609408	2.62006	0.408698	1
FAM90A18	0	0	1	0	0	0	5	0	3	0.290041	0.00609408	2.62006	0.408698	1	---	---	---	---	---	---	---	1	5	0.290041	0.00609408	2.62006	0.408698	1
FAM90A19	0	0	1	0	0	0	5	0	3	0.290041	0.00609408	2.62006	0.408698	1	---	---	---	---	---	---	---	1	5	0.290041	0.00609408	2.62006	0.408698	1
FAM90A8	0	0	1	0	0	0	5	0	3	0.290041	0.00609408	2.62006	0.408698	1	---	---	---	---	---	---	---	1	5	0.290041	0.00609408	2.62006	0.408698	1
FAM90A9	0	0	1	0	0	0	5	0	3	0.290041	0.00609408	2.62006	0.408698	1	---	---	---	---	---	---	---	1	5	0.290041	0.00609408	2.62006	0.408698	1
FRG1	0	2	1	0	0	0	5	0	3	0.290041	0.00609408	2.62006	0.408698	1	2	0	Inf	0.275543	Inf	0.164086	1	1	5	0.290041	0.00609408	2.62006	0.408698	1
XKR3	0	0	1	0	0	0	5	0	3	0.290041	0.00609408	2.62006	0.408698	1	---	---	---	---	---	---	---	1	5	0.290041	0.00609408	2.62006	0.408698	1
ZNF92	0	1	0	0	0	5	0	0	1	0.290041	0.00609408	2.62006	0.408698	1	1	5	0.290041	0.00609408	2.62006	0.408698	1	---	---	---	---	---	---	---
LEPREL1	21	1	0	0	24	2	1	0	0	1.31418	0.673596	2.5472	0.426984	1	22	26	1.26859	0.662748	2.40973	0.443088	1	0	1	0	0	57.0849	1	1
PSG6	0	8	2	0	0	8	7	0	1	1.48312	0.476278	4.61893	0.448635	1	8	8	1.48312	0.476278	4.61893	0.448635	1	2	7	0.413353	0.0414847	2.20119	0.32266	1
CHRFAM7A	0	4	0	0	0	3	0	0	1	1.97003	0.329401	13.5974	0.449208	1	4	3	1.97003	0.329401	13.5974	0.449208	1	---	---	---	---	---	---	---
H2BFM	0	0	4	0	0	0	3	0	3	1.97003	0.329401	13.5974	0.449208	1	---	---	---	---	---	---	---	4	3	1.97003	0.329401	13.5974	0.449208	1
CTDSPL	0	9	0	0	4	9	0	0	1	1.48565	0.512239	4.30968	0.466691	1	9	13	1.01487	0.374876	2.62503	1	1	---	---	---	---	---	---	---
CYP2A7	0	6	3	0	0	13	1	0	1	0.666664	0.204142	1.91957	0.482097	1	6	13	0.666664	0.204142	1.91957	0.482097	1	3	1	4.43368	0.353112	233.923	0.308592	1
AADAC	0	2	0	0	0	6	0	0	1	0.483812	0.0472965	2.74113	0.482571	1	2	6	0.483812	0.0472965	2.74113	0.482571	1	---	---	---	---	---	---	---
FAM90A7	0	0	2	0	0	0	6	0	3	0.483812	0.0472965	2.74113	0.482571	1	---	---	---	---	---	---	---	2	6	0.483812	0.0472965	2.74113	0.482571	1
PSG4	0	2	1	0	0	6	1	0	1	0.483812	0.0472965	2.74113	0.482571	1	2	6	0.483812	0.0472965	2.74113	0.482571	1	1	1	1.46614	0.0186076	115.468	1	1
SYCE1	0	0	2	0	0	0	6	0	3	0.483812	0.0472965	2.74113	0.482571	1	---	---	---	---	---	---	---	2	6	0.483812	0.0472965	2.74113	0.482571	1
ZBTB20	0	2	0	0	0	6	0	0	1	0.483812	0.0472965	2.74113	0.482571	1	2	6	0.483812	0.0472965	2.74113	0.482571	1	---	---	---	---	---	---	---
PPYR1	0	0	10	0	0	0	10	0	3	1.4882	0.544344	4.06958	0.486381	1	---	---	---	---	---	---	---	10	10	1.4882	0.544344	4.06958	0.486381	1
BCAS1	1	19	0	0	0	22	0	0	1	1.29237	0.641516	2.5823	0.506909	1	20	22	1.36777	0.686318	2.7121	0.330314	1	---	---	---	---	---	---	---
ABR	0	0	0	0	0	0	2	0	3	0	0	7.80151	0.516813	1	---	---	---	---	---	---	---	0	2	0	0	7.80151	0.516813	1
ACOT1	0	0	0	0	0	0	2	0	3	0	0	7.80151	0.516813	1	---	---	---	---	---	---	---	0	2	0	0	7.80151	0.516813	1
ACOT2	0	0	0	0	0	0	2	0	3	0	0	7.80151	0.516813	1	---	---	---	---	---	---	---	0	2	0	0	7.80151	0.516813	1
ACSM4	0	0	0	0	0	0	2	0	3	0	0	7.80151	0.516813	1	---	---	---	---	---	---	---	0	2	0	0	7.80151	0.516813	1
ACYP2	0	0	0	0	0	0	2	0	3	0	0	7.80151	0.516813	1	---	---	---	---	---	---	---	0	2	0	0	7.80151	0.516813	1
APOL3	0	0	0	0	0	2	0	0	1	0	0	7.80151	0.516813	1	0	2	0	0	7.80151	0.516813	1	---	---	---	---	---	---	---
ARHGEF5	0	0	0	0	0	2	0	0	1	0	0	7.80151	0.516813	1	0	2	0	0	7.80151	0.516813	1	---	---	---	---	---	---	---
C3orf33	0	0	0	1	0	0	2	0	3	0	0	7.80151	0.516813	1	---	---	---	---	---	---	---	1	2	0.731604	0.0123375	14.142	1	1
CCL4	0	0	0	0	0	0	2	0	3	0	0	7.80151	0.516813	1	---	---	---	---	---	---	---	0	2	0	0	7.80151	0.516813	1
CNTN6	0	0	0	0	0	0	2	0	3	0	0	7.80151	0.516813	1	---	---	---	---	---	---	---	0	2	0	0	7.80151	0.516813	1
CTNS	0	0	0	0	0	2	0	0	1	0	0	7.80151	0.516813	1	0	2	0	0	7.80151	0.516813	1	---	---	---	---	---	---	---
CYFIP1	0	0	0	0	0	0	2	0	3	0	0	7.80151	0.516813	1	---	---	---	---	---	---	---	0	2	0	0	7.80151	0.516813	1
DISC1	0	0	0	0	0	0	2	0	3	0	0	7.80151	0.516813	1	---	---	---	---	---	---	---	0	2	0	0	7.80151	0.516813	1
EMID2	0	0	0	0	0	0	2	0	3	0	0	7.80151	0.516813	1	---	---	---	---	---	---	---	0	2	0	0	7.80151	0.516813	1
FAM25C	0	0	0	0	0	0	2	0	3	0	0	7.80151	0.516813	1	---	---	---	---	---	---	---	0	2	0	0	7.80151	0.516813	1
FAM75A3	0	0	0	0	0	0	2	0	3	0	0	7.80151	0.516813	1	---	---	---	---	---	---	---	0	2	0	0	7.80151	0.516813	1
FCRLA	0	0	0	0	0	0	2	0	3	0	0	7.80151	0.516813	1	---	---	---	---	---	---	---	0	2	0	0	7.80151	0.516813	1
GALC	0	0	0	0	0	2	0	0	1	0	0	7.80151	0.516813	1	0	2	0	0	7.80151	0.516813	1	---	---	---	---	---	---	---
GALNTL6	0	0	0	0	0	2	0	0	1	0	0	7.80151	0.516813	1	0	2	0	0	7.80151	0.516813	1	---	---	---	---	---	---	---
GSTT2	0	0	1	0	0	2	0	0	1	0	0	7.80151	0.516813	1	0	2	0	0	7.80151	0.516813	1	1	0	Inf	0.0375639	Inf	0.40568	1
GYPA	0	0	0	0	0	2	1	0	1	0	0	7.80151	0.516813	1	0	2	0	0	7.80151	0.516813	1	0	1	0	0	57.0849	1	1
HDHD1	0	0	0	0	0	0	2	0	3	0	0	7.80151	0.516813	1	---	---	---	---	---	---	---	0	2	0	0	7.80151	0.516813	1
HEATR4	0	0	0	0	0	0	2	0	3	0	0	7.80151	0.516813	1	---	---	---	---	---	---	---	0	2	0	0	7.80151	0.516813	1
JAK2	0	0	0	0	0	2	0	0	1	0	0	7.80151	0.516813	1	0	2	0	0	7.80151	0.516813	1	---	---	---	---	---	---	---
KRTAP13-2	0	0	0	0	0	2	0	0	1	0	0	7.80151	0.516813	1	0	2	0	0	7.80151	0.516813	1	---	---	---	---	---	---	---
LDOC1	0	0	0	0	0	0	2	0	3	0	0	7.80151	0.516813	1	---	---	---	---	---	---	---	0	2	0	0	7.80151	0.516813	1
LRP6	0	0	0	0	0	0	2	0	3	0	0	7.80151	0.516813	1	---	---	---	---	---	---	---	0	2	0	0	7.80151	0.516813	1
NHEDC1	0	0	0	0	0	0	2	0	3	0	0	7.80151	0.516813	1	---	---	---	---	---	---	---	0	2	0	0	7.80151	0.516813	1
NIPA1	0	0	0	0	0	0	2	0	3	0	0	7.80151	0.516813	1	---	---	---	---	---	---	---	0	2	0	0	7.80151	0.516813	1
NIPA2	0	0	0	0	0	0	2	0	3	0	0	7.80151	0.516813	1	---	---	---	---	---	---	---	0	2	0	0	7.80151	0.516813	1
OR2T1	0	0	0	0	0	2	0	0	1	0	0	7.80151	0.516813	1	0	2	0	0	7.80151	0.516813	1	---	---	---	---	---	---	---
OR2T6	0	0	0	0	0	2	0	0	1	0	0	7.80151	0.516813	1	0	2	0	0	7.80151	0.516813	1	---	---	---	---	---	---	---
OR4K15	0	0	0	0	0	0	2	0	3	0	0	7.80151	0.516813	1	---	---	---	---	---	---	---	0	2	0	0	7.80151	0.516813	1
OR51B5	0	0	0	0	0	2	0	0	1	0	0	7.80151	0.516813	1	0	2	0	0	7.80151	0.516813	1	---	---	---	---	---	---	---
OR51Q1	0	0	0	0	0	2	0	0	1	0	0	7.80151	0.516813	1	0	2	0	0	7.80151	0.516813	1	---	---	---	---	---	---	---
POTEA	0	0	0	0	0	0	2	0	3	0	0	7.80151	0.516813	1	---	---	---	---	---	---	---	0	2	0	0	7.80151	0.516813	1
PPP1R12A	0	0	0	0	0	0	2	0	3	0	0	7.80151	0.516813	1	---	---	---	---	---	---	---	0	2	0	0	7.80151	0.516813	1
PTCHD3	0	0	0	0	0	2	0	0	1	0	0	7.80151	0.516813	1	0	2	0	0	7.80151	0.516813	1	---	---	---	---	---	---	---
RXFP2	0	0	0	0	0	0	2	0	3	0	0	7.80151	0.516813	1	---	---	---	---	---	---	---	0	2	0	0	7.80151	0.516813	1
SHPK	0	0	0	0	0	2	0	0	1	0	0	7.80151	0.516813	1	0	2	0	0	7.80151	0.516813	1	---	---	---	---	---	---	---
SLC10A2	0	0	0	0	0	0	2	0	3	0	0	7.80151	0.516813	1	---	---	---	---	---	---	---	0	2	0	0	7.80151	0.516813	1
SLC13A3	0	0	0	0	0	0	2	0	3	0	0	7.80151	0.516813	1	---	---	---	---	---	---	---	0	2	0	0	7.80151	0.516813	1
SLC28A1	0	0	0	0	0	2	0	0	1	0	0	7.80151	0.516813	1	0	2	0	0	7.80151	0.516813	1	---	---	---	---	---	---	---
SLC9A9	0	0	0	0	0	0	2	0	3	0	0	7.80151	0.516813	1	---	---	---	---	---	---	---	0	2	0	0	7.80151	0.516813	1
SYTL2	0	0	0	0	0	2	0	0	1	0	0	7.80151	0.516813	1	0	2	0	0	7.80151	0.516813	1	---	---	---	---	---	---	---
TNR	0	0	0	0	0	0	2	0	3	0	0	7.80151	0.516813	1	---	---	---	---	---	---	---	0	2	0	0	7.80151	0.516813	1
TRPV1	0	0	0	0	0	2	0	0	1	0	0	7.80151	0.516813	1	0	2	0	0	7.80151	0.516813	1	---	---	---	---	---	---	---
TUBGCP5	0	0	0	0	0	0	2	0	3	0	0	7.80151	0.516813	1	---	---	---	---	---	---	---	0	2	0	0	7.80151	0.516813	1
TXLNB	0	0	0	0	2	0	0	0	0	0	0	7.80151	0.516813	1	0	2	0	0	7.80151	0.516813	1	---	---	---	---	---	---	---
WWOX	0	0	0	0	0	2	0	0	1	0	0	7.80151	0.516813	1	0	2	0	0	7.80151	0.516813	1	---	---	---	---	---	---	---
XRN1	0	0	0	0	0	0	2	0	3	0	0	7.80151	0.516813	1	---	---	---	---	---	---	---	0	2	0	0	7.80151	0.516813	1
AMY2A	0	9	8	0	0	10	16	0	3	0.721817	0.261942	1.8302	0.527533	1	9	10	1.33269	0.469562	3.72556	0.635291	1	8	16	0.721817	0.261942	1.8302	0.527533	1
CLCNKB	0	0	5	0	0	0	5	0	3	1.47569	0.334845	6.50443	0.535981	1	---	---	---	---	---	---	---	5	5	1.47569	0.334845	6.50443	0.535981	1
CYP2A6	1	5	2	0	0	5	0	0	1	1.47569	0.334845	6.50443	0.535981	1	6	5	1.77925	0.445553	7.47915	0.365866	1	2	0	Inf	0.275543	Inf	0.164086	1
GSTT1	1	4	3	0	1	2	8	0	3	0.543137	0.0916784	2.29851	0.537497	1	5	3	2.47399	0.475101	16.1137	0.279387	1	3	8	0.543137	0.0916784	2.29851	0.537497	1
LOC391322	1	4	3	0	1	2	8	0	3	0.543137	0.0916784	2.29851	0.537497	1	5	3	2.47399	0.475101	16.1137	0.279387	1	3	8	0.543137	0.0916784	2.29851	0.537497	1
NLGN1	0	0	12	0	0	0	14	0	3	1.27139	0.524517	3.03519	0.546274	1	---	---	---	---	---	---	---	12	14	1.27139	0.524517	3.03519	0.546274	1
APC	0	2	0	0	0	1	0	0	1	2.94298	0.152249	174.412	0.568969	1	2	1	2.94298	0.152249	174.412	0.568969	1	---	---	---	---	---	---	---
CDH18	0	2	0	0	0	1	0	0	1	2.94298	0.152249	174.412	0.568969	1	2	1	2.94298	0.152249	174.412	0.568969	1	---	---	---	---	---	---	---
CNTN5	0	2	0	0	0	1	1	0	1	2.94298	0.152249	174.412	0.568969	1	2	1	2.94298	0.152249	174.412	0.568969	1	0	1	0	0	57.0849	1	1
CNTNAP2	0	2	0	0	0	1	2	0	1	2.94298	0.152249	174.412	0.568969	1	2	1	2.94298	0.152249	174.412	0.568969	1	0	2	0	0	7.80151	0.516813	1
CSMD3	0	2	0	0	0	1	0	0	1	2.94298	0.152249	174.412	0.568969	1	2	1	2.94298	0.152249	174.412	0.568969	1	---	---	---	---	---	---	---
DDX11	0	0	2	0	0	0	1	0	3	2.94298	0.152249	174.412	0.568969	1	---	---	---	---	---	---	---	2	1	2.94298	0.152249	174.412	0.568969	1
HSFX1	0	0	2	0	0	0	1	0	3	2.94298	0.152249	174.412	0.568969	1	---	---	---	---	---	---	---	2	1	2.94298	0.152249	174.412	0.568969	1
MAGEA9	0	0	2	0	0	0	1	0	3	2.94298	0.152249	174.412	0.568969	1	---	---	---	---	---	---	---	2	1	2.94298	0.152249	174.412	0.568969	1
MAGEA9B	0	0	2	0	0	0	1	0	3	2.94298	0.152249	174.412	0.568969	1	---	---	---	---	---	---	---	2	1	2.94298	0.152249	174.412	0.568969	1
OR4A5	0	0	2	0	0	0	1	0	3	2.94298	0.152249	174.412	0.568969	1	---	---	---	---	---	---	---	2	1	2.94298	0.152249	174.412	0.568969	1
PDE4D	0	2	0	0	0	1	1	0	1	2.94298	0.152249	174.412	0.568969	1	2	1	2.94298	0.152249	174.412	0.568969	1	0	1	0	0	57.0849	1	1
POTEM	0	0	2	0	0	0	1	0	3	2.94298	0.152249	174.412	0.568969	1	---	---	---	---	---	---	---	2	1	2.94298	0.152249	174.412	0.568969	1
PRAMEF1	0	2	2	0	0	0	1	0	3	2.94298	0.152249	174.412	0.568969	1	2	0	Inf	0.275543	Inf	0.164086	1	2	1	2.94298	0.152249	174.412	0.568969	1
SKA2	0	2	0	0	0	1	0	0	1	2.94298	0.152249	174.412	0.568969	1	2	1	2.94298	0.152249	174.412	0.568969	1	---	---	---	---	---	---	---
SLC8A1	0	2	0	0	0	1	0	0	1	2.94298	0.152249	174.412	0.568969	1	2	1	2.94298	0.152249	174.412	0.568969	1	---	---	---	---	---	---	---
SOX5	0	2	0	0	0	1	0	0	1	2.94298	0.152249	174.412	0.568969	1	2	1	2.94298	0.152249	174.412	0.568969	1	---	---	---	---	---	---	---
ZNF512B	0	2	0	0	0	1	0	0	1	2.94298	0.152249	174.412	0.568969	1	2	1	2.94298	0.152249	174.412	0.568969	1	---	---	---	---	---	---	---
ZNF705G	0	1	2	0	0	0	1	0	3	2.94298	0.152249	174.412	0.568969	1	1	0	Inf	0.0375639	Inf	0.40568	1	2	1	2.94298	0.152249	174.412	0.568969	1
OR4M1	0	1	39	1	0	3	64	0	3	0.867001	0.53855	1.38329	0.573531	1	1	3	0.486407	0.0092124	6.10727	0.649898	1	40	64	0.894744	0.557598	1.42387	0.654157	1
PSG5	0	4	2	0	0	9	2	0	1	0.644538	0.143002	2.3491	0.574357	1	4	9	0.644538	0.143002	2.3491	0.574357	1	2	2	1.46849	0.105625	20.4116	1	1
OR4K1	0	0	41	1	0	0	67	0	3	0.870047	0.545426	1.37645	0.579937	1	---	---	---	---	---	---	---	42	67	0.896865	0.563892	1.41557	0.659417	1
SLC2A14	0	1	9	0	0	5	10	0	3	1.33269	0.469562	3.72556	0.635291	1	1	5	0.290041	0.00609408	2.62006	0.408698	1	9	10	1.33269	0.469562	3.72556	0.635291	1
SLC2A3	0	1	9	0	0	5	10	0	3	1.33269	0.469562	3.72556	0.635291	1	1	5	0.290041	0.00609408	2.62006	0.408698	1	9	10	1.33269	0.469562	3.72556	0.635291	1
DCAF6	0	0	1	0	0	0	3	0	3	0.486407	0.0092124	6.10727	0.649898	1	---	---	---	---	---	---	---	1	3	0.486407	0.0092124	6.10727	0.649898	1
PNPLA4	0	0	1	0	0	1	3	0	3	0.486407	0.0092124	6.10727	0.649898	1	0	1	0	0	57.0849	1	1	1	3	0.486407	0.0092124	6.10727	0.649898	1
TRIM48	0	1	1	0	0	3	0	0	1	0.486407	0.0092124	6.10727	0.649898	1	1	3	0.486407	0.0092124	6.10727	0.649898	1	1	0	Inf	0.0375639	Inf	0.40568	1
VCX	0	0	1	0	0	0	3	0	3	0.486407	0.0092124	6.10727	0.649898	1	---	---	---	---	---	---	---	1	3	0.486407	0.0092124	6.10727	0.649898	1
CCT8L2	0	0	1	0	0	0	4	0	3	0.363707	0.00734059	3.71079	0.652761	1	---	---	---	---	---	---	---	1	4	0.363707	0.00734059	3.71079	0.652761	1
CES1	0	0	1	0	0	0	4	0	3	0.363707	0.00734059	3.71079	0.652761	1	---	---	---	---	---	---	---	1	4	0.363707	0.00734059	3.71079	0.652761	1
CT45A1	0	0	1	0	0	0	4	0	3	0.363707	0.00734059	3.71079	0.652761	1	---	---	---	---	---	---	---	1	4	0.363707	0.00734059	3.71079	0.652761	1
ELP4	0	0	1	0	0	2	4	0	3	0.363707	0.00734059	3.71079	0.652761	1	0	2	0	0	7.80151	0.516813	1	1	4	0.363707	0.00734059	3.71079	0.652761	1
GPR128	0	0	1	0	0	0	4	0	3	0.363707	0.00734059	3.71079	0.652761	1	---	---	---	---	---	---	---	1	4	0.363707	0.00734059	3.71079	0.652761	1
LINGO2	0	1	0	0	0	4	2	0	1	0.363707	0.00734059	3.71079	0.652761	1	1	4	0.363707	0.00734059	3.71079	0.652761	1	0	2	0	0	7.80151	0.516813	1
PLEKHA5	0	0	1	0	0	0	4	1	3	0.363707	0.00734059	3.71079	0.652761	1	---	---	---	---	---	---	---	1	5	0.290041	0.00609408	2.62006	0.408698	1
PSG9	0	1	0	0	0	4	0	0	1	0.363707	0.00734059	3.71079	0.652761	1	1	4	0.363707	0.00734059	3.71079	0.652761	1	---	---	---	---	---	---	---
SLC35E2	0	1	2	0	0	4	0	0	1	0.363707	0.00734059	3.71079	0.652761	1	1	4	0.363707	0.00734059	3.71079	0.652761	1	2	0	Inf	0.275543	Inf	0.164086	1
TFG	0	0	1	0	0	0	4	0	3	0.363707	0.00734059	3.71079	0.652761	1	---	---	---	---	---	---	---	1	4	0.363707	0.00734059	3.71079	0.652761	1
OR11H1	0	0	11	0	0	2	13	0	3	1.25296	0.496826	3.1034	0.671337	1	0	2	0	0	7.80151	0.516813	1	11	13	1.25296	0.496826	3.1034	0.671337	1
AMY1A	0	9	5	0	0	16	18	0	1	0.816103	0.311033	2.00915	0.681599	1	9	16	0.816103	0.311033	2.00915	0.681599	1	5	18	0.3924	0.111961	1.12092	0.0804647	1
CXorf59	0	3	0	0	0	3	3	0	1	1.47086	0.195001	11.0916	0.690474	1	3	3	1.47086	0.195001	11.0916	0.690474	1	0	3	0	0	3.54215	0.275219	1
IGSF11	0	0	3	0	0	0	3	0	3	1.47086	0.195001	11.0916	0.690474	1	---	---	---	---	---	---	---	3	3	1.47086	0.195001	11.0916	0.690474	1
PDPR	0	0	3	0	0	0	3	0	3	1.47086	0.195001	11.0916	0.690474	1	---	---	---	---	---	---	---	3	3	1.47086	0.195001	11.0916	0.690474	1
UPK3B	0	0	3	0	0	0	3	0	3	1.47086	0.195001	11.0916	0.690474	1	---	---	---	---	---	---	---	3	3	1.47086	0.195001	11.0916	0.690474	1
EYA1	15	0	0	0	19	0	0	0	0	1.16889	0.537846	2.4976	0.718625	1	15	19	1.16889	0.537846	2.4976	0.718625	1	---	---	---	---	---	---	---
ZNF385B	0	15	0	0	3	19	0	0	1	1.16889	0.537846	2.4976	0.718625	1	15	22	0.998774	0.468569	2.07578	1	1	---	---	---	---	---	---	---
H2BFWT	0	0	4	0	0	0	4	0	3	1.47327	0.271037	8.00972	0.720622	1	---	---	---	---	---	---	---	4	4	1.47327	0.271037	8.00972	0.720622	1
ZNF630	0	4	1	0	0	4	2	0	1	1.47327	0.271037	8.00972	0.720622	1	4	4	1.47327	0.271037	8.00972	0.720622	1	1	2	0.731604	0.0123375	14.142	1	1
EPHA3	1	16	0	0	0	20	0	0	1	1.18653	0.558918	2.48176	0.724861	1	17	20	1.2674	0.605727	2.62454	0.491708	1	---	---	---	---	---	---	---
TAS2R39	0	3	0	0	0	6	0	0	1	0.728879	0.116594	3.46096	0.744672	1	3	6	0.728879	0.116594	3.46096	0.744672	1	---	---	---	---	---	---	---
CTNNA3	0	5	0	0	0	6	1	0	1	1.22597	0.291675	4.89595	0.763558	1	5	6	1.22597	0.291675	4.89595	0.763558	1	0	1	0	0	57.0849	1	1
DEFB107B	0	3	4	0	0	6	8	0	3	0.727495	0.158101	2.76055	0.769248	1	3	6	0.728879	0.116594	3.46096	0.744672	1	4	8	0.727495	0.158101	2.76055	0.769248	1
POTEB	0	4	21	0	0	4	34	0	3	0.893919	0.476229	1.64468	0.771643	1	4	4	1.47327	0.271037	8.00972	0.720622	1	21	34	0.893919	0.476229	1.64468	0.771643	1
GOLPH3	0	0	6	0	0	0	7	0	3	1.263	0.345035	4.46355	0.777044	1	---	---	---	---	---	---	---	6	7	1.263	0.345035	4.46355	0.777044	1
DEFB104A	0	2	5	0	0	6	9	0	3	0.809457	0.209809	2.73798	0.788656	1	2	6	0.483812	0.0472965	2.74113	0.482571	1	5	9	0.809457	0.209809	2.73798	0.788656	1
DEFB104B	0	2	5	0	0	6	9	0	3	0.809457	0.209809	2.73798	0.788656	1	2	6	0.483812	0.0472965	2.74113	0.482571	1	5	9	0.809457	0.209809	2.73798	0.788656	1
HERV-V2	0	0	30	0	0	0	41	0	3	1.08447	0.627321	1.85807	0.794443	1	---	---	---	---	---	---	---	30	41	1.08447	0.627321	1.85807	0.794443	1
TP63	0	7	0	0	1	9	0	0	1	1.14418	0.355671	3.51896	0.800769	1	7	10	1.02638	0.325578	3.04665	1	1	---	---	---	---	---	---	---
MAPK10	1	10	0	0	0	17	0	0	1	0.854773	0.341824	2.02704	0.840859	1	11	17	0.945011	0.390717	2.19465	1	1	---	---	---	---	---	---	---
OR4Q3	0	0	31	1	0	3	44	0	3	1.038	0.607217	1.75778	0.89889	1	0	3	0	0	3.54215	0.275219	1	32	44	1.07776	0.633525	1.81839	0.800074	1
AAK1	0	0	0	0	0	0	1	0	3	0	0	57.0849	1	1	---	---	---	---	---	---	---	0	1	0	0	57.0849	1	1
AARS	0	0	0	0	0	1	0	0	1	0	0	57.0849	1	1	0	1	0	0	57.0849	1	1	---	---	---	---	---	---	---
ABAT	0	0	0	0	0	1	0	0	1	0	0	57.0849	1	1	0	1	0	0	57.0849	1	1	---	---	---	---	---	---	---
ABCA1	0	0	0	0	0	1	0	0	1	0	0	57.0849	1	1	0	1	0	0	57.0849	1	1	---	---	---	---	---	---	---
ABCA8	0	0	0	0	0	1	0	0	1	0	0	57.0849	1	1	0	1	0	0	57.0849	1	1	---	---	---	---	---	---	---
ABCC6	0	0	1	0	0	1	0	0	1	0	0	57.0849	1	1	0	1	0	0	57.0849	1	1	1	0	Inf	0.0375639	Inf	0.40568	1
ABCC9	0	0	0	0	0	0	1	0	3	0	0	57.0849	1	1	---	---	---	---	---	---	---	0	1	0	0	57.0849	1	1
ABCD3	0	1	0	0	0	1	0	0	1	1.46614	0.0186076	115.468	1	1	1	1	1.46614	0.0186076	115.468	1	1	---	---	---	---	---	---	---
ABCG5	0	0	0	0	0	1	0	0	1	0	0	57.0849	1	1	0	1	0	0	57.0849	1	1	---	---	---	---	---	---	---
ABO	0	0	0	0	0	0	1	0	3	0	0	57.0849	1	1	---	---	---	---	---	---	---	0	1	0	0	57.0849	1	1
ACE2	0	0	0	0	0	1	0	0	1	0	0	57.0849	1	1	0	1	0	0	57.0849	1	1	---	---	---	---	---	---	---
ACER2	0	0	0	0	0	0	1	0	3	0	0	57.0849	1	1	---	---	---	---	---	---	---	0	1	0	0	57.0849	1	1
ACP6	0	0	0	0	0	0	1	0	3	0	0	57.0849	1	1	---	---	---	---	---	---	---	0	1	0	0	57.0849	1	1
ACSM1	0	0	0	0	0	0	1	0	3	0	0	57.0849	1	1	---	---	---	---	---	---	---	0	1	0	0	57.0849	1	1
ADA	0	0	0	0	0	1	0	0	1	0	0	57.0849	1	1	0	1	0	0	57.0849	1	1	---	---	---	---	---	---	---
ADAM21	0	0	0	0	0	1	0	0	1	0	0	57.0849	1	1	0	1	0	0	57.0849	1	1	---	---	---	---	---	---	---
ADAMTS13	0	0	0	0	0	0	1	0	3	0	0	57.0849	1	1	---	---	---	---	---	---	---	0	1	0	0	57.0849	1	1
ADAMTS17	0	0	0	0	0	1	0	0	1	0	0	57.0849	1	1	0	1	0	0	57.0849	1	1	---	---	---	---	---	---	---
ADAMTS18	0	0	0	0	0	1	0	0	1	0	0	57.0849	1	1	0	1	0	0	57.0849	1	1	---	---	---	---	---	---	---
ADAMTS19	0	0	0	0	0	1	0	0	1	0	0	57.0849	1	1	0	1	0	0	57.0849	1	1	---	---	---	---	---	---	---
ADCY2	0	0	0	0	0	0	1	0	3	0	0	57.0849	1	1	---	---	---	---	---	---	---	0	1	0	0	57.0849	1	1
AGMO	0	1	0	0	0	1	0	0	1	1.46614	0.0186076	115.468	1	1	1	1	1.46614	0.0186076	115.468	1	1	---	---	---	---	---	---	---
AIMP1	0	1	0	0	0	1	0	0	1	1.46614	0.0186076	115.468	1	1	1	1	1.46614	0.0186076	115.468	1	1	---	---	---	---	---	---	---
ALAS1	0	0	0	0	0	0	1	0	3	0	0	57.0849	1	1	---	---	---	---	---	---	---	0	1	0	0	57.0849	1	1
ALG12	0	0	0	0	0	1	0	0	1	0	0	57.0849	1	1	0	1	0	0	57.0849	1	1	---	---	---	---	---	---	---
ALPP	0	0	1	0	0	1	0	0	1	0	0	57.0849	1	1	0	1	0	0	57.0849	1	1	1	0	Inf	0.0375639	Inf	0.40568	1
ALPPL2	0	0	1	0	0	1	1	0	3	1.46614	0.0186076	115.468	1	1	0	1	0	0	57.0849	1	1	1	1	1.46614	0.0186076	115.468	1	1
ANAPC1	0	0	0	0	0	0	1	0	3	0	0	57.0849	1	1	---	---	---	---	---	---	---	0	1	0	0	57.0849	1	1
ANKRD10	0	0	0	0	0	0	1	0	3	0	0	57.0849	1	1	---	---	---	---	---	---	---	0	1	0	0	57.0849	1	1
ANKRD6	0	0	0	0	0	0	1	0	3	0	0	57.0849	1	1	---	---	---	---	---	---	---	0	1	0	0	57.0849	1	1
ANXA10	0	0	0	0	0	1	0	0	1	0	0	57.0849	1	1	0	1	0	0	57.0849	1	1	---	---	---	---	---	---	---
APBA1	0	0	0	0	0	0	1	0	3	0	0	57.0849	1	1	---	---	---	---	---	---	---	0	1	0	0	57.0849	1	1
APCDD1L	0	0	0	0	0	1	0	0	1	0	0	57.0849	1	1	0	1	0	0	57.0849	1	1	---	---	---	---	---	---	---
AQP11	0	0	0	0	0	0	1	0	3	0	0	57.0849	1	1	---	---	---	---	---	---	---	0	1	0	0	57.0849	1	1
ARHGAP11B	0	1	0	0	0	1	1	0	1	1.46614	0.0186076	115.468	1	1	1	1	1.46614	0.0186076	115.468	1	1	0	1	0	0	57.0849	1	1
ARHGEF35	0	0	1	0	0	0	1	0	3	1.46614	0.0186076	115.468	1	1	---	---	---	---	---	---	---	1	1	1.46614	0.0186076	115.468	1	1
ARID5B	0	0	0	0	0	0	1	0	3	0	0	57.0849	1	1	---	---	---	---	---	---	---	0	1	0	0	57.0849	1	1
ASAP1	0	0	0	0	0	1	1	0	1	0	0	57.0849	1	1	0	1	0	0	57.0849	1	1	0	1	0	0	57.0849	1	1
ATAD3B	0	0	0	0	0	1	0	0	1	0	0	57.0849	1	1	0	1	0	0	57.0849	1	1	---	---	---	---	---	---	---
ATAD3C	0	0	0	0	0	1	0	0	1	0	0	57.0849	1	1	0	1	0	0	57.0849	1	1	---	---	---	---	---	---	---
ATP11A	0	0	0	0	0	0	1	0	3	0	0	57.0849	1	1	---	---	---	---	---	---	---	0	1	0	0	57.0849	1	1
ATP1B3	0	0	0	0	0	0	1	0	3	0	0	57.0849	1	1	---	---	---	---	---	---	---	0	1	0	0	57.0849	1	1
ATP9A	0	0	0	0	0	0	1	0	3	0	0	57.0849	1	1	---	---	---	---	---	---	---	0	1	0	0	57.0849	1	1
ATR	0	0	0	0	0	0	1	0	3	0	0	57.0849	1	1	---	---	---	---	---	---	---	0	1	0	0	57.0849	1	1
ATRNL1	0	0	0	0	0	1	0	0	1	0	0	57.0849	1	1	0	1	0	0	57.0849	1	1	---	---	---	---	---	---	---
B3GAT1	0	0	0	0	0	0	1	0	3	0	0	57.0849	1	1	---	---	---	---	---	---	---	0	1	0	0	57.0849	1	1
BAI3	0	0	0	0	0	1	0	0	1	0	0	57.0849	1	1	0	1	0	0	57.0849	1	1	---	---	---	---	---	---	---
BCL2A1	0	0	0	0	0	0	1	0	3	0	0	57.0849	1	1	---	---	---	---	---	---	---	0	1	0	0	57.0849	1	1
BCL9	0	0	0	0	0	0	1	0	3	0	0	57.0849	1	1	---	---	---	---	---	---	---	0	1	0	0	57.0849	1	1
BCMO1	0	0	0	0	0	0	1	0	3	0	0	57.0849	1	1	---	---	---	---	---	---	---	0	1	0	0	57.0849	1	1
BCO2	0	0	0	0	0	1	0	0	1	0	0	57.0849	1	1	0	1	0	0	57.0849	1	1	---	---	---	---	---	---	---
BIRC6	0	0	0	0	0	0	1	0	3	0	0	57.0849	1	1	---	---	---	---	---	---	---	0	1	0	0	57.0849	1	1
BPIL3	0	0	0	0	0	0	1	0	3	0	0	57.0849	1	1	---	---	---	---	---	---	---	0	1	0	0	57.0849	1	1
BSPRY	0	0	0	0	0	0	1	0	3	0	0	57.0849	1	1	---	---	---	---	---	---	---	0	1	0	0	57.0849	1	1
BTBD17	0	0	0	0	0	0	1	0	3	0	0	57.0849	1	1	---	---	---	---	---	---	---	0	1	0	0	57.0849	1	1
BTNL9	0	0	1	0	0	0	2	0	3	0.731604	0.0123375	14.142	1	1	---	---	---	---	---	---	---	1	2	0.731604	0.0123375	14.142	1	1
C10orf107	0	0	0	0	0	0	1	0	3	0	0	57.0849	1	1	---	---	---	---	---	---	---	0	1	0	0	57.0849	1	1
C10orf91	0	0	0	0	0	0	1	0	3	0	0	57.0849	1	1	---	---	---	---	---	---	---	0	1	0	0	57.0849	1	1
C11orf40	0	0	0	0	0	1	0	0	1	0	0	57.0849	1	1	0	1	0	0	57.0849	1	1	---	---	---	---	---	---	---
C13orf23	0	0	0	0	0	1	0	0	1	0	0	57.0849	1	1	0	1	0	0	57.0849	1	1	---	---	---	---	---	---	---
C13orf35	0	0	1	0	0	0	1	0	3	1.46614	0.0186076	115.468	1	1	---	---	---	---	---	---	---	1	1	1.46614	0.0186076	115.468	1	1
C16orf11	0	0	0	0	0	0	1	0	3	0	0	57.0849	1	1	---	---	---	---	---	---	---	0	1	0	0	57.0849	1	1
C16orf61	0	0	0	0	0	1	0	0	1	0	0	57.0849	1	1	0	1	0	0	57.0849	1	1	---	---	---	---	---	---	---
C17orf71	0	0	0	0	0	1	0	0	1	0	0	57.0849	1	1	0	1	0	0	57.0849	1	1	---	---	---	---	---	---	---
C17orf77	0	0	0	0	0	0	1	0	3	0	0	57.0849	1	1	---	---	---	---	---	---	---	0	1	0	0	57.0849	1	1
C17orf85	0	0	0	0	0	0	1	0	3	0	0	57.0849	1	1	---	---	---	---	---	---	---	0	1	0	0	57.0849	1	1
C18orf10	0	0	0	0	0	1	0	0	1	0	0	57.0849	1	1	0	1	0	0	57.0849	1	1	---	---	---	---	---	---	---
C1orf159	0	0	0	0	0	1	0	0	1	0	0	57.0849	1	1	0	1	0	0	57.0849	1	1	---	---	---	---	---	---	---
C20orf123	0	0	0	0	0	0	1	0	3	0	0	57.0849	1	1	---	---	---	---	---	---	---	0	1	0	0	57.0849	1	1
C20orf26	0	0	0	0	0	1	0	0	1	0	0	57.0849	1	1	0	1	0	0	57.0849	1	1	---	---	---	---	---	---	---
C2orf27A	0	0	0	0	0	1	1	0	1	0	0	57.0849	1	1	0	1	0	0	57.0849	1	1	0	1	0	0	57.0849	1	1
C2orf27B	0	0	0	0	0	0	1	0	3	0	0	57.0849	1	1	---	---	---	---	---	---	---	0	1	0	0	57.0849	1	1
C3orf31	0	0	0	0	0	0	1	0	3	0	0	57.0849	1	1	---	---	---	---	---	---	---	0	1	0	0	57.0849	1	1
C4orf22	0	0	0	0	0	0	1	0	3	0	0	57.0849	1	1	---	---	---	---	---	---	---	0	1	0	0	57.0849	1	1
C4orf7	0	0	0	0	0	0	1	0	3	0	0	57.0849	1	1	---	---	---	---	---	---	---	0	1	0	0	57.0849	1	1
C7orf28B	0	0	0	0	0	0	1	0	3	0	0	57.0849	1	1	---	---	---	---	---	---	---	0	1	0	0	57.0849	1	1
C9orf114	0	0	0	0	0	1	0	0	1	0	0	57.0849	1	1	0	1	0	0	57.0849	1	1	---	---	---	---	---	---	---
C9orf153	0	0	0	0	0	1	0	0	1	0	0	57.0849	1	1	0	1	0	0	57.0849	1	1	---	---	---	---	---	---	---
C9orf7	0	0	0	0	0	0	1	0	3	0	0	57.0849	1	1	---	---	---	---	---	---	---	0	1	0	0	57.0849	1	1
C9orf93	0	0	0	0	0	1	0	0	1	0	0	57.0849	1	1	0	1	0	0	57.0849	1	1	---	---	---	---	---	---	---
C9orf96	0	0	0	0	0	0	1	0	3	0	0	57.0849	1	1	---	---	---	---	---	---	---	0	1	0	0	57.0849	1	1
CACNA1C	1	4	0	0	0	5	0	0	1	1.17511	0.230195	5.53422	1	1	5	5	1.47569	0.334845	6.50443	0.535981	1	---	---	---	---	---	---	---
CADM1	0	0	0	0	0	1	0	0	1	0	0	57.0849	1	1	0	1	0	0	57.0849	1	1	---	---	---	---	---	---	---
CALD1	0	0	0	0	0	1	0	0	1	0	0	57.0849	1	1	0	1	0	0	57.0849	1	1	---	---	---	---	---	---	---
CAMKK1	0	0	0	0	0	0	1	0	3	0	0	57.0849	1	1	---	---	---	---	---	---	---	0	1	0	0	57.0849	1	1
CARHSP1	0	0	0	0	0	1	0	0	1	0	0	57.0849	1	1	0	1	0	0	57.0849	1	1	---	---	---	---	---	---	---
CARS2	0	0	0	0	0	0	1	0	3	0	0	57.0849	1	1	---	---	---	---	---	---	---	0	1	0	0	57.0849	1	1
CBR3	0	0	0	0	0	0	1	0	3	0	0	57.0849	1	1	---	---	---	---	---	---	---	0	1	0	0	57.0849	1	1
CCBL1	0	0	0	0	0	1	0	0	1	0	0	57.0849	1	1	0	1	0	0	57.0849	1	1	---	---	---	---	---	---	---
CCDC147	0	0	0	0	0	0	1	0	3	0	0	57.0849	1	1	---	---	---	---	---	---	---	0	1	0	0	57.0849	1	1
CCDC27	0	0	1	0	0	0	1	0	3	1.46614	0.0186076	115.468	1	1	---	---	---	---	---	---	---	1	1	1.46614	0.0186076	115.468	1	1
CCDC60	0	0	0	0	0	1	0	0	1	0	0	57.0849	1	1	0	1	0	0	57.0849	1	1	---	---	---	---	---	---	---
CCDC74A	0	0	0	0	0	1	0	0	1	0	0	57.0849	1	1	0	1	0	0	57.0849	1	1	---	---	---	---	---	---	---
CD300C	0	0	0	0	0	0	1	0	3	0	0	57.0849	1	1	---	---	---	---	---	---	---	0	1	0	0	57.0849	1	1
CD300E	0	0	0	0	0	0	1	0	3	0	0	57.0849	1	1	---	---	---	---	---	---	---	0	1	0	0	57.0849	1	1
CD300LB	0	0	0	0	0	0	1	0	3	0	0	57.0849	1	1	---	---	---	---	---	---	---	0	1	0	0	57.0849	1	1
CD300LD	0	0	0	0	0	0	1	0	3	0	0	57.0849	1	1	---	---	---	---	---	---	---	0	1	0	0	57.0849	1	1
CDC42SE2	0	0	0	0	0	1	0	0	1	0	0	57.0849	1	1	0	1	0	0	57.0849	1	1	---	---	---	---	---	---	---
CDH2	0	0	0	0	0	0	1	0	3	0	0	57.0849	1	1	---	---	---	---	---	---	---	0	1	0	0	57.0849	1	1
CDH4	0	0	0	0	0	1	0	0	1	0	0	57.0849	1	1	0	1	0	0	57.0849	1	1	---	---	---	---	---	---	---
CDH9	0	1	0	0	0	1	0	0	1	1.46614	0.0186076	115.468	1	1	1	1	1.46614	0.0186076	115.468	1	1	---	---	---	---	---	---	---
CDK9	0	0	0	0	0	1	0	0	1	0	0	57.0849	1	1	0	1	0	0	57.0849	1	1	---	---	---	---	---	---	---
CDKAL1	0	0	0	0	0	1	0	0	1	0	0	57.0849	1	1	0	1	0	0	57.0849	1	1	---	---	---	---	---	---	---
CDON	0	0	0	0	0	1	0	0	1	0	0	57.0849	1	1	0	1	0	0	57.0849	1	1	---	---	---	---	---	---	---
CEL	0	1	0	0	0	1	1	0	1	1.46614	0.0186076	115.468	1	1	1	1	1.46614	0.0186076	115.468	1	1	0	1	0	0	57.0849	1	1
CFHR4	0	4	1	0	0	6	0	0	1	0.976237	0.199957	4.17767	1	1	4	6	0.976237	0.199957	4.17767	1	1	1	0	Inf	0.0375639	Inf	0.40568	1
CFI	0	0	0	0	0	1	0	0	1	0	0	57.0849	1	1	0	1	0	0	57.0849	1	1	---	---	---	---	---	---	---
CHD1L	0	0	0	0	0	0	1	0	3	0	0	57.0849	1	1	---	---	---	---	---	---	---	0	1	0	0	57.0849	1	1
CHL1	0	0	0	0	0	1	0	0	1	0	0	57.0849	1	1	0	1	0	0	57.0849	1	1	---	---	---	---	---	---	---
CHST11	0	1	0	0	0	1	0	0	1	1.46614	0.0186076	115.468	1	1	1	1	1.46614	0.0186076	115.468	1	1	---	---	---	---	---	---	---
CHST2	0	0	0	0	0	0	1	0	3	0	0	57.0849	1	1	---	---	---	---	---	---	---	0	1	0	0	57.0849	1	1
CLEC14A	0	0	0	0	0	1	0	0	1	0	0	57.0849	1	1	0	1	0	0	57.0849	1	1	---	---	---	---	---	---	---
CLEC18C	0	0	1	0	0	0	1	0	3	1.46614	0.0186076	115.468	1	1	---	---	---	---	---	---	---	1	1	1.46614	0.0186076	115.468	1	1
CLNS1A	0	0	0	0	0	0	1	0	3	0	0	57.0849	1	1	---	---	---	---	---	---	---	0	1	0	0	57.0849	1	1
CMTM7	0	0	0	0	0	0	1	0	3	0	0	57.0849	1	1	---	---	---	---	---	---	---	0	1	0	0	57.0849	1	1
CNST	0	0	0	0	0	1	0	0	1	0	0	57.0849	1	1	0	1	0	0	57.0849	1	1	---	---	---	---	---	---	---
CNTN4	0	1	0	0	0	1	1	0	1	1.46614	0.0186076	115.468	1	1	1	1	1.46614	0.0186076	115.468	1	1	0	1	0	0	57.0849	1	1
CNTNAP3	0	0	0	0	0	0	1	0	3	0	0	57.0849	1	1	---	---	---	---	---	---	---	0	1	0	0	57.0849	1	1
COL4A3	0	0	0	0	0	1	0	0	1	0	0	57.0849	1	1	0	1	0	0	57.0849	1	1	---	---	---	---	---	---	---
COMMD10	0	0	0	0	0	1	0	0	1	0	0	57.0849	1	1	0	1	0	0	57.0849	1	1	---	---	---	---	---	---	---
COX16	0	0	0	0	0	1	0	0	1	0	0	57.0849	1	1	0	1	0	0	57.0849	1	1	---	---	---	---	---	---	---
CRNKL1	0	0	0	0	0	1	0	0	1	0	0	57.0849	1	1	0	1	0	0	57.0849	1	1	---	---	---	---	---	---	---
CSN3	0	0	0	0	0	0	1	0	3	0	0	57.0849	1	1	---	---	---	---	---	---	---	0	1	0	0	57.0849	1	1
CTAGE15P	0	0	0	0	0	1	0	0	1	0	0	57.0849	1	1	0	1	0	0	57.0849	1	1	---	---	---	---	---	---	---
CTAGE4	0	0	1	0	0	0	1	0	3	1.46614	0.0186076	115.468	1	1	---	---	---	---	---	---	---	1	1	1.46614	0.0186076	115.468	1	1
CTAGE6P	0	0	0	0	0	1	0	0	1	0	0	57.0849	1	1	0	1	0	0	57.0849	1	1	---	---	---	---	---	---	---
CTNND2	0	0	0	0	0	1	0	0	1	0	0	57.0849	1	1	0	1	0	0	57.0849	1	1	---	---	---	---	---	---	---
CXorf22	0	1	0	0	0	1	2	0	1	1.46614	0.0186076	115.468	1	1	1	1	1.46614	0.0186076	115.468	1	1	0	2	0	0	7.80151	0.516813	1
CYFIP2	0	0	0	0	0	0	1	0	3	0	0	57.0849	1	1	---	---	---	---	---	---	---	0	1	0	0	57.0849	1	1
CYP4F12	0	0	0	0	0	0	1	0	3	0	0	57.0849	1	1	---	---	---	---	---	---	---	0	1	0	0	57.0849	1	1
CYP4V2	0	0	0	0	0	0	1	0	3	0	0	57.0849	1	1	---	---	---	---	---	---	---	0	1	0	0	57.0849	1	1
CYP4X1	0	0	0	0	0	0	1	0	3	0	0	57.0849	1	1	---	---	---	---	---	---	---	0	1	0	0	57.0849	1	1
DACH2	0	0	0	0	0	1	0	0	1	0	0	57.0849	1	1	0	1	0	0	57.0849	1	1	---	---	---	---	---	---	---
DBH	0	0	0	0	0	1	0	0	1	0	0	57.0849	1	1	0	1	0	0	57.0849	1	1	---	---	---	---	---	---	---
DCLRE1C	0	0	3	0	0	0	4	0	3	1.10004	0.159395	6.5791	1	1	---	---	---	---	---	---	---	3	4	1.10004	0.159395	6.5791	1	1
DDT	0	0	1	0	0	1	0	0	1	0	0	57.0849	1	1	0	1	0	0	57.0849	1	1	1	0	Inf	0.0375639	Inf	0.40568	1
DDTL	0	0	1	0	0	1	0	0	1	0	0	57.0849	1	1	0	1	0	0	57.0849	1	1	1	0	Inf	0.0375639	Inf	0.40568	1
DEFB106A	0	2	4	0	0	6	7	0	3	0.834133	0.176652	3.33289	1	1	2	6	0.483812	0.0472965	2.74113	0.482571	1	4	7	0.834133	0.176652	3.33289	1	1
DEFB106B	0	2	4	0	0	6	7	0	3	0.834133	0.176652	3.33289	1	1	2	6	0.483812	0.0472965	2.74113	0.482571	1	4	7	0.834133	0.176652	3.33289	1	1
DEFB131	0	0	2	0	0	0	4	0	3	0.730248	0.0654424	5.15107	1	1	---	---	---	---	---	---	---	2	4	0.730248	0.0654424	5.15107	1	1
DENND4C	0	0	0	0	0	0	1	0	3	0	0	57.0849	1	1	---	---	---	---	---	---	---	0	1	0	0	57.0849	1	1
DGCR14	0	0	0	0	0	0	1	0	3	0	0	57.0849	1	1	---	---	---	---	---	---	---	0	1	0	0	57.0849	1	1
DGCR2	0	0	0	0	0	0	1	0	3	0	0	57.0849	1	1	---	---	---	---	---	---	---	0	1	0	0	57.0849	1	1
DHCR7	0	0	0	0	0	1	0	0	1	0	0	57.0849	1	1	0	1	0	0	57.0849	1	1	---	---	---	---	---	---	---
DHRS4L2	0	2	0	0	0	2	0	0	1	1.46849	0.105625	20.4116	1	1	2	2	1.46849	0.105625	20.4116	1	1	---	---	---	---	---	---	---
DIRAS3	0	0	0	0	0	0	1	0	3	0	0	57.0849	1	1	---	---	---	---	---	---	---	0	1	0	0	57.0849	1	1
DNAH6	0	0	0	0	0	1	0	0	1	0	0	57.0849	1	1	0	1	0	0	57.0849	1	1	---	---	---	---	---	---	---
DNAI2	0	0	0	0	0	0	1	0	3	0	0	57.0849	1	1	---	---	---	---	---	---	---	0	1	0	0	57.0849	1	1
DOPEY2	0	0	0	0	0	0	1	0	3	0	0	57.0849	1	1	---	---	---	---	---	---	---	0	1	0	0	57.0849	1	1
DPF3	0	0	0	0	0	0	1	0	3	0	0	57.0849	1	1	---	---	---	---	---	---	---	0	1	0	0	57.0849	1	1
DR1	0	0	0	0	0	1	1	0	1	0	0	57.0849	1	1	0	1	0	0	57.0849	1	1	0	1	0	0	57.0849	1	1
DTWD2	0	1	1	0	0	2	0	0	1	0.731604	0.0123375	14.142	1	1	1	2	0.731604	0.0123375	14.142	1	1	1	0	Inf	0.0375639	Inf	0.40568	1
DTX2	0	0	1	0	0	0	2	0	3	0.731604	0.0123375	14.142	1	1	---	---	---	---	---	---	---	1	2	0.731604	0.0123375	14.142	1	1
DYNC2LI1	0	0	0	0	0	1	0	0	1	0	0	57.0849	1	1	0	1	0	0	57.0849	1	1	---	---	---	---	---	---	---
EIF4E	0	0	0	0	0	0	1	0	3	0	0	57.0849	1	1	---	---	---	---	---	---	---	0	1	0	0	57.0849	1	1
EIF4E1B	0	0	0	0	0	0	1	0	3	0	0	57.0849	1	1	---	---	---	---	---	---	---	0	1	0	0	57.0849	1	1
EIF6	0	0	0	0	0	1	0	0	1	0	0	57.0849	1	1	0	1	0	0	57.0849	1	1	---	---	---	---	---	---	---
ELMO1	0	0	0	0	0	1	0	0	1	0	0	57.0849	1	1	0	1	0	0	57.0849	1	1	---	---	---	---	---	---	---
EML5	0	0	0	0	0	0	1	0	3	0	0	57.0849	1	1	---	---	---	---	---	---	---	0	1	0	0	57.0849	1	1
ENDOG	0	0	0	0	0	1	0	0	1	0	0	57.0849	1	1	0	1	0	0	57.0849	1	1	---	---	---	---	---	---	---
EPHB2	0	0	0	0	0	1	0	0	1	0	0	57.0849	1	1	0	1	0	0	57.0849	1	1	---	---	---	---	---	---	---
ERGIC2	0	0	0	0	0	0	1	0	3	0	0	57.0849	1	1	---	---	---	---	---	---	---	0	1	0	0	57.0849	1	1
EXOSC6	0	0	0	0	0	1	0	0	1	0	0	57.0849	1	1	0	1	0	0	57.0849	1	1	---	---	---	---	---	---	---
EYS	0	1	0	0	0	2	0	0	1	0.731604	0.0123375	14.142	1	1	1	2	0.731604	0.0123375	14.142	1	1	---	---	---	---	---	---	---
F11	0	0	0	0	0	0	1	0	3	0	0	57.0849	1	1	---	---	---	---	---	---	---	0	1	0	0	57.0849	1	1
FAM115A	0	0	0	0	0	1	0	0	1	0	0	57.0849	1	1	0	1	0	0	57.0849	1	1	---	---	---	---	---	---	---
FAM115C	0	0	0	0	0	1	0	0	1	0	0	57.0849	1	1	0	1	0	0	57.0849	1	1	---	---	---	---	---	---	---
FAM122B	0	0	0	0	0	0	1	0	3	0	0	57.0849	1	1	---	---	---	---	---	---	---	0	1	0	0	57.0849	1	1
FAM122C	0	0	0	0	0	0	1	0	3	0	0	57.0849	1	1	---	---	---	---	---	---	---	0	1	0	0	57.0849	1	1
FAM127A	0	0	0	0	0	0	1	0	3	0	0	57.0849	1	1	---	---	---	---	---	---	---	0	1	0	0	57.0849	1	1
FAM127B	0	0	0	0	0	0	1	0	3	0	0	57.0849	1	1	---	---	---	---	---	---	---	0	1	0	0	57.0849	1	1
FAM127C	0	0	0	0	0	0	1	0	3	0	0	57.0849	1	1	---	---	---	---	---	---	---	0	1	0	0	57.0849	1	1
FAM133A	0	0	0	0	0	0	1	0	3	0	0	57.0849	1	1	---	---	---	---	---	---	---	0	1	0	0	57.0849	1	1
FAM149A	0	0	0	0	0	0	1	0	3	0	0	57.0849	1	1	---	---	---	---	---	---	---	0	1	0	0	57.0849	1	1
FAM155A	0	0	0	0	0	1	0	0	1	0	0	57.0849	1	1	0	1	0	0	57.0849	1	1	---	---	---	---	---	---	---
FAM22F	0	0	0	0	0	0	1	0	3	0	0	57.0849	1	1	---	---	---	---	---	---	---	0	1	0	0	57.0849	1	1
FAM35A	0	0	0	0	0	0	1	0	3	0	0	57.0849	1	1	---	---	---	---	---	---	---	0	1	0	0	57.0849	1	1
FAM49B	0	0	0	0	0	0	1	0	3	0	0	57.0849	1	1	---	---	---	---	---	---	---	0	1	0	0	57.0849	1	1
FAM57A	0	0	0	0	0	1	0	0	1	0	0	57.0849	1	1	0	1	0	0	57.0849	1	1	---	---	---	---	---	---	---
FAM75A6	0	1	5	0	0	3	8	0	3	0.91361	0.231589	3.22197	1	1	1	3	0.486407	0.0092124	6.10727	0.649898	1	5	8	0.91361	0.231589	3.22197	1	1
FAM83C	0	0	0	0	0	1	0	0	1	0	0	57.0849	1	1	0	1	0	0	57.0849	1	1	---	---	---	---	---	---	---
FAM86B1	0	0	0	0	0	1	0	0	1	0	0	57.0849	1	1	0	1	0	0	57.0849	1	1	---	---	---	---	---	---	---
FAM90A1	0	0	1	0	0	0	1	0	3	1.46614	0.0186076	115.468	1	1	---	---	---	---	---	---	---	1	1	1.46614	0.0186076	115.468	1	1
FAR2	0	0	0	0	0	0	1	0	3	0	0	57.0849	1	1	---	---	---	---	---	---	---	0	1	0	0	57.0849	1	1
FARS2	0	0	0	0	0	1	0	0	1	0	0	57.0849	1	1	0	1	0	0	57.0849	1	1	---	---	---	---	---	---	---
FBP2	0	0	1	0	0	0	1	0	3	1.46614	0.0186076	115.468	1	1	---	---	---	---	---	---	---	1	1	1.46614	0.0186076	115.468	1	1
FBXL7	0	0	0	0	1	0	0	0	0	0	0	57.0849	1	1	0	1	0	0	57.0849	1	1	---	---	---	---	---	---	---
FCAR	0	0	0	0	0	1	0	0	1	0	0	57.0849	1	1	0	1	0	0	57.0849	1	1	---	---	---	---	---	---	---
FCGR1A	0	0	1	0	0	0	1	0	3	1.46614	0.0186076	115.468	1	1	---	---	---	---	---	---	---	1	1	1.46614	0.0186076	115.468	1	1
FCGR2C	0	0	1	0	0	0	1	0	3	1.46614	0.0186076	115.468	1	1	---	---	---	---	---	---	---	1	1	1.46614	0.0186076	115.468	1	1
FCGR3B	0	0	1	0	0	0	1	0	3	1.46614	0.0186076	115.468	1	1	---	---	---	---	---	---	---	1	1	1.46614	0.0186076	115.468	1	1
FGF5	0	0	0	0	0	1	0	0	1	0	0	57.0849	1	1	0	1	0	0	57.0849	1	1	---	---	---	---	---	---	---
FHIT	0	1	1	0	0	1	2	0	3	0.731604	0.0123375	14.142	1	1	1	1	1.46614	0.0186076	115.468	1	1	1	2	0.731604	0.0123375	14.142	1	1
FLRT3	0	0	0	0	0	0	1	0	3	0	0	57.0849	1	1	---	---	---	---	---	---	---	0	1	0	0	57.0849	1	1
FMO5	0	0	0	0	0	0	1	0	3	0	0	57.0849	1	1	---	---	---	---	---	---	---	0	1	0	0	57.0849	1	1
FNTA	0	0	0	0	0	0	1	0	3	0	0	57.0849	1	1	---	---	---	---	---	---	---	0	1	0	0	57.0849	1	1
FOLH1B	0	1	0	0	0	2	0	0	1	0.731604	0.0123375	14.142	1	1	1	2	0.731604	0.0123375	14.142	1	1	---	---	---	---	---	---	---
FPR3	0	0	0	0	0	0	1	0	3	0	0	57.0849	1	1	---	---	---	---	---	---	---	0	1	0	0	57.0849	1	1
FSHR	0	0	0	0	0	1	1	0	1	0	0	57.0849	1	1	0	1	0	0	57.0849	1	1	0	1	0	0	57.0849	1	1
FYTTD1	0	0	0	0	0	0	1	0	3	0	0	57.0849	1	1	---	---	---	---	---	---	---	0	1	0	0	57.0849	1	1
GABRG3	0	1	0	0	0	1	0	0	1	1.46614	0.0186076	115.468	1	1	1	1	1.46614	0.0186076	115.468	1	1	---	---	---	---	---	---	---
GABRR1	0	0	0	0	0	0	1	0	3	0	0	57.0849	1	1	---	---	---	---	---	---	---	0	1	0	0	57.0849	1	1
GABRR2	0	0	0	0	0	0	1	0	3	0	0	57.0849	1	1	---	---	---	---	---	---	---	0	1	0	0	57.0849	1	1
GCNT2	0	0	0	0	0	1	0	0	1	0	0	57.0849	1	1	0	1	0	0	57.0849	1	1	---	---	---	---	---	---	---
GDPD1	0	0	0	0	0	1	0	0	1	0	0	57.0849	1	1	0	1	0	0	57.0849	1	1	---	---	---	---	---	---	---
GEMIN4	0	0	0	0	0	1	0	0	1	0	0	57.0849	1	1	0	1	0	0	57.0849	1	1	---	---	---	---	---	---	---
GFPT1	0	0	0	0	0	0	1	0	3	0	0	57.0849	1	1	---	---	---	---	---	---	---	0	1	0	0	57.0849	1	1
GJA5	0	0	0	0	0	0	1	0	3	0	0	57.0849	1	1	---	---	---	---	---	---	---	0	1	0	0	57.0849	1	1
GJA8	0	0	0	0	0	0	1	0	3	0	0	57.0849	1	1	---	---	---	---	---	---	---	0	1	0	0	57.0849	1	1
GK5	0	0	0	0	0	0	1	0	3	0	0	57.0849	1	1	---	---	---	---	---	---	---	0	1	0	0	57.0849	1	1
GLIS3	0	0	1	0	0	1	0	0	1	0	0	57.0849	1	1	0	1	0	0	57.0849	1	1	1	0	Inf	0.0375639	Inf	0.40568	1
GLOD4	0	0	0	0	0	1	0	0	1	0	0	57.0849	1	1	0	1	0	0	57.0849	1	1	---	---	---	---	---	---	---
GLRA3	0	0	0	0	0	1	0	0	1	0	0	57.0849	1	1	0	1	0	0	57.0849	1	1	---	---	---	---	---	---	---
GMDS	0	0	0	0	0	0	1	0	3	0	0	57.0849	1	1	---	---	---	---	---	---	---	0	1	0	0	57.0849	1	1
GNA12	0	0	0	0	0	0	1	0	3	0	0	57.0849	1	1	---	---	---	---	---	---	---	0	1	0	0	57.0849	1	1
GNG12	0	0	0	0	0	0	1	0	3	0	0	57.0849	1	1	---	---	---	---	---	---	---	0	1	0	0	57.0849	1	1
GOLGA8B	0	1	0	0	0	2	0	0	1	0.731604	0.0123375	14.142	1	1	1	2	0.731604	0.0123375	14.142	1	1	---	---	---	---	---	---	---
GPA33	0	0	0	0	0	1	0	0	1	0	0	57.0849	1	1	0	1	0	0	57.0849	1	1	---	---	---	---	---	---	---
GPC5	0	1	0	0	0	1	2	0	1	1.46614	0.0186076	115.468	1	1	1	1	1.46614	0.0186076	115.468	1	1	0	2	0	0	7.80151	0.516813	1
GPC6	0	0	0	0	0	1	0	0	1	0	0	57.0849	1	1	0	1	0	0	57.0849	1	1	---	---	---	---	---	---	---
GPR142	0	0	0	0	0	0	1	0	3	0	0	57.0849	1	1	---	---	---	---	---	---	---	0	1	0	0	57.0849	1	1
GRID2	0	2	0	0	0	2	0	0	1	1.46849	0.105625	20.4116	1	1	2	2	1.46849	0.105625	20.4116	1	1	---	---	---	---	---	---	---
GRK7	0	0	0	0	0	0	1	0	3	0	0	57.0849	1	1	---	---	---	---	---	---	---	0	1	0	0	57.0849	1	1
GRM8	0	0	0	0	0	1	0	0	1	0	0	57.0849	1	1	0	1	0	0	57.0849	1	1	---	---	---	---	---	---	---
GSPT1	0	0	0	0	0	0	1	0	3	0	0	57.0849	1	1	---	---	---	---	---	---	---	0	1	0	0	57.0849	1	1
GSTT2B	0	0	1	0	0	1	0	0	1	0	0	57.0849	1	1	0	1	0	0	57.0849	1	1	1	0	Inf	0.0375639	Inf	0.40568	1
GUCY1A2	0	0	0	0	0	1	0	0	1	0	0	57.0849	1	1	0	1	0	0	57.0849	1	1	---	---	---	---	---	---	---
GYPC	0	0	0	0	0	0	1	0	3	0	0	57.0849	1	1	---	---	---	---	---	---	---	0	1	0	0	57.0849	1	1
HDHD3	0	0	0	0	0	0	1	0	3	0	0	57.0849	1	1	---	---	---	---	---	---	---	0	1	0	0	57.0849	1	1
HECTD2	0	0	0	0	0	1	0	0	1	0	0	57.0849	1	1	0	1	0	0	57.0849	1	1	---	---	---	---	---	---	---
HGSNAT	0	0	0	0	0	0	1	0	3	0	0	57.0849	1	1	---	---	---	---	---	---	---	0	1	0	0	57.0849	1	1
HIATL1	0	0	1	0	0	0	1	0	3	1.46614	0.0186076	115.468	1	1	---	---	---	---	---	---	---	1	1	1.46614	0.0186076	115.468	1	1
HIST2H2BF	0	0	1	0	0	0	1	0	3	1.46614	0.0186076	115.468	1	1	---	---	---	---	---	---	---	1	1	1.46614	0.0186076	115.468	1	1
HJURP	0	0	0	0	0	0	1	0	3	0	0	57.0849	1	1	---	---	---	---	---	---	---	0	1	0	0	57.0849	1	1
HLCS	0	0	0	0	0	1	0	0	1	0	0	57.0849	1	1	0	1	0	0	57.0849	1	1	---	---	---	---	---	---	---
HNF4A	0	0	0	0	0	0	1	0	3	0	0	57.0849	1	1	---	---	---	---	---	---	---	0	1	0	0	57.0849	1	1
HNRNPCL1	0	3	1	0	0	4	2	0	1	1.10004	0.159395	6.5791	1	1	3	4	1.10004	0.159395	6.5791	1	1	1	2	0.731604	0.0123375	14.142	1	1
HS6ST3	0	0	0	0	0	0	1	0	3	0	0	57.0849	1	1	---	---	---	---	---	---	---	0	1	0	0	57.0849	1	1
IFI16	0	0	0	0	0	1	0	0	1	0	0	57.0849	1	1	0	1	0	0	57.0849	1	1	---	---	---	---	---	---	---
IFLTD1	0	0	0	0	0	1	0	0	1	0	0	57.0849	1	1	0	1	0	0	57.0849	1	1	---	---	---	---	---	---	---
IFNA10	0	0	0	0	0	0	1	0	3	0	0	57.0849	1	1	---	---	---	---	---	---	---	0	1	0	0	57.0849	1	1
IFNA16	0	0	0	0	0	0	1	0	3	0	0	57.0849	1	1	---	---	---	---	---	---	---	0	1	0	0	57.0849	1	1
IFNA7	0	0	0	0	0	0	1	0	3	0	0	57.0849	1	1	---	---	---	---	---	---	---	0	1	0	0	57.0849	1	1
IFNE	0	0	0	0	0	1	0	0	1	0	0	57.0849	1	1	0	1	0	0	57.0849	1	1	---	---	---	---	---	---	---
IFT52	0	0	0	0	0	0	1	0	3	0	0	57.0849	1	1	---	---	---	---	---	---	---	0	1	0	0	57.0849	1	1
IGF2BP2	0	0	0	0	0	1	0	0	1	0	0	57.0849	1	1	0	1	0	0	57.0849	1	1	---	---	---	---	---	---	---
IGFL1	0	0	0	0	0	1	0	0	1	0	0	57.0849	1	1	0	1	0	0	57.0849	1	1	---	---	---	---	---	---	---
IL5RA	0	0	0	0	0	0	1	0	3	0	0	57.0849	1	1	---	---	---	---	---	---	---	0	1	0	0	57.0849	1	1
IL8	0	0	0	0	0	1	0	0	1	0	0	57.0849	1	1	0	1	0	0	57.0849	1	1	---	---	---	---	---	---	---
IMMP2L	0	4	0	0	0	5	1	0	1	1.17511	0.230195	5.53422	1	1	4	5	1.17511	0.230195	5.53422	1	1	0	1	0	0	57.0849	1	1
ING1	0	0	0	0	0	0	1	0	3	0	0	57.0849	1	1	---	---	---	---	---	---	---	0	1	0	0	57.0849	1	1
INSIG2	0	0	0	0	0	1	0	0	1	0	0	57.0849	1	1	0	1	0	0	57.0849	1	1	---	---	---	---	---	---	---
IQCG	0	0	0	0	0	0	1	0	3	0	0	57.0849	1	1	---	---	---	---	---	---	---	0	1	0	0	57.0849	1	1
ITGBL1	0	0	0	0	0	1	0	0	1	0	0	57.0849	1	1	0	1	0	0	57.0849	1	1	---	---	---	---	---	---	---
JPH2	0	0	0	0	0	0	1	0	3	0	0	57.0849	1	1	---	---	---	---	---	---	---	0	1	0	0	57.0849	1	1
KCNC2	0	0	0	0	0	0	1	0	3	0	0	57.0849	1	1	---	---	---	---	---	---	---	0	1	0	0	57.0849	1	1
KCNH5	0	0	0	0	0	1	0	0	1	0	0	57.0849	1	1	0	1	0	0	57.0849	1	1	---	---	---	---	---	---	---
KCNK15	0	0	0	0	0	0	1	0	3	0	0	57.0849	1	1	---	---	---	---	---	---	---	0	1	0	0	57.0849	1	1
KHDRBS2	0	1	1	0	0	1	0	0	1	1.46614	0.0186076	115.468	1	1	1	1	1.46614	0.0186076	115.468	1	1	1	0	Inf	0.0375639	Inf	0.40568	1
KIAA0226	0	0	0	0	0	0	1	0	3	0	0	57.0849	1	1	---	---	---	---	---	---	---	0	1	0	0	57.0849	1	1
KIAA1267	0	0	23	0	0	0	35	0	3	0.957946	0.521236	1.73243	1	1	---	---	---	---	---	---	---	23	35	0.957946	0.521236	1.73243	1	1
KIAA1324	0	0	0	0	0	1	0	0	1	0	0	57.0849	1	1	0	1	0	0	57.0849	1	1	---	---	---	---	---	---	---
KIAA1328	0	0	0	0	0	1	0	0	1	0	0	57.0849	1	1	0	1	0	0	57.0849	1	1	---	---	---	---	---	---	---
KIAA1797	0	0	0	0	0	1	0	0	1	0	0	57.0849	1	1	0	1	0	0	57.0849	1	1	---	---	---	---	---	---	---
KIF19	0	0	0	0	0	0	1	0	3	0	0	57.0849	1	1	---	---	---	---	---	---	---	0	1	0	0	57.0849	1	1
KIF26B	0	6	0	0	1	9	0	0	1	0.975991	0.281079	3.12769	1	1	6	10	0.875519	0.257071	2.71021	1	1	---	---	---	---	---	---	---
KIR2DS4	0	1	1	0	0	2	2	0	1	0.731604	0.0123375	14.142	1	1	1	2	0.731604	0.0123375	14.142	1	1	1	2	0.731604	0.0123375	14.142	1	1
KIR3DL1	0	1	1	0	0	2	2	0	1	0.731604	0.0123375	14.142	1	1	1	2	0.731604	0.0123375	14.142	1	1	1	2	0.731604	0.0123375	14.142	1	1
KLF8	0	0	0	0	0	0	1	0	3	0	0	57.0849	1	1	---	---	---	---	---	---	---	0	1	0	0	57.0849	1	1
KLHL32	0	0	0	0	0	1	0	0	1	0	0	57.0849	1	1	0	1	0	0	57.0849	1	1	---	---	---	---	---	---	---
KLHL33	0	0	0	0	0	1	0	0	1	0	0	57.0849	1	1	0	1	0	0	57.0849	1	1	---	---	---	---	---	---	---
KLKB1	0	0	0	0	0	0	1	0	3	0	0	57.0849	1	1	---	---	---	---	---	---	---	0	1	0	0	57.0849	1	1
KRTAP13-1	0	0	0	0	0	1	0	0	1	0	0	57.0849	1	1	0	1	0	0	57.0849	1	1	---	---	---	---	---	---	---
KRTAP13-3	0	0	0	0	0	1	0	0	1	0	0	57.0849	1	1	0	1	0	0	57.0849	1	1	---	---	---	---	---	---	---
KRTAP13-4	0	0	0	0	0	1	0	0	1	0	0	57.0849	1	1	0	1	0	0	57.0849	1	1	---	---	---	---	---	---	---
KRTAP15-1	0	0	0	0	0	1	0	0	1	0	0	57.0849	1	1	0	1	0	0	57.0849	1	1	---	---	---	---	---	---	---
L3MBTL1	0	0	0	0	0	0	1	0	3	0	0	57.0849	1	1	---	---	---	---	---	---	---	0	1	0	0	57.0849	1	1
LARGE	0	0	0	0	0	1	0	0	1	0	0	57.0849	1	1	0	1	0	0	57.0849	1	1	---	---	---	---	---	---	---
LHFPL4	0	0	0	0	0	0	1	0	3	0	0	57.0849	1	1	---	---	---	---	---	---	---	0	1	0	0	57.0849	1	1
LILRA3	0	0	0	0	0	0	1	0	3	0	0	57.0849	1	1	---	---	---	---	---	---	---	0	1	0	0	57.0849	1	1
LILRA4	0	0	0	0	0	0	1	0	3	0	0	57.0849	1	1	---	---	---	---	---	---	---	0	1	0	0	57.0849	1	1
LILRA5	0	0	0	0	0	0	1	0	3	0	0	57.0849	1	1	---	---	---	---	---	---	---	0	1	0	0	57.0849	1	1
LILRB2	0	0	0	0	0	0	1	0	3	0	0	57.0849	1	1	---	---	---	---	---	---	---	0	1	0	0	57.0849	1	1
LILRB5	0	0	0	0	0	0	1	0	3	0	0	57.0849	1	1	---	---	---	---	---	---	---	0	1	0	0	57.0849	1	1
LOC100132396	0	3	3	0	0	3	4	0	3	1.10004	0.159395	6.5791	1	1	3	3	1.47086	0.195001	11.0916	0.690474	1	3	4	1.10004	0.159395	6.5791	1	1
LOC150786	0	0	0	0	0	1	0	0	1	0	0	57.0849	1	1	0	1	0	0	57.0849	1	1	---	---	---	---	---	---	---
LOC388588	0	0	1	0	0	0	1	0	3	1.46614	0.0186076	115.468	1	1	---	---	---	---	---	---	---	1	1	1.46614	0.0186076	115.468	1	1
LOC388796	0	0	0	0	0	0	1	0	3	0	0	57.0849	1	1	---	---	---	---	---	---	---	0	1	0	0	57.0849	1	1
LOC644538	0	0	0	0	0	0	1	0	3	0	0	57.0849	1	1	---	---	---	---	---	---	---	0	1	0	0	57.0849	1	1
LOC650293	0	0	2	0	0	0	2	0	3	1.46849	0.105625	20.4116	1	1	---	---	---	---	---	---	---	2	2	1.46849	0.105625	20.4116	1	1
LRCH3	0	0	0	0	0	0	1	0	3	0	0	57.0849	1	1	---	---	---	---	---	---	---	0	1	0	0	57.0849	1	1
LRP1B	0	2	0	0	0	3	1	0	1	0.976477	0.0808465	8.60571	1	1	2	3	0.976477	0.0808465	8.60571	1	1	0	1	0	0	57.0849	1	1
LRP5L	0	5	5	0	0	4	8	0	3	0.91361	0.231589	3.22197	1	1	5	4	1.85013	0.392833	9.44561	0.495824	1	5	8	0.91361	0.231589	3.22197	1	1
LRRC27	0	0	0	0	0	0	1	0	3	0	0	57.0849	1	1	---	---	---	---	---	---	---	0	1	0	0	57.0849	1	1
LRRC47	0	0	1	0	0	0	1	0	3	1.46614	0.0186076	115.468	1	1	---	---	---	---	---	---	---	1	1	1.46614	0.0186076	115.468	1	1
LRRTM3	0	0	0	0	0	0	1	0	3	0	0	57.0849	1	1	---	---	---	---	---	---	---	0	1	0	0	57.0849	1	1
LTBP1	0	0	0	0	0	0	1	0	3	0	0	57.0849	1	1	---	---	---	---	---	---	---	0	1	0	0	57.0849	1	1
LTBP2	0	0	0	0	0	1	0	0	1	0	0	57.0849	1	1	0	1	0	0	57.0849	1	1	---	---	---	---	---	---	---
LUC7L3	0	0	0	0	0	1	0	0	1	0	0	57.0849	1	1	0	1	0	0	57.0849	1	1	---	---	---	---	---	---	---
LYRM2	0	0	0	0	0	0	1	0	3	0	0	57.0849	1	1	---	---	---	---	---	---	---	0	1	0	0	57.0849	1	1
LYRM7	0	0	0	0	0	1	0	0	1	0	0	57.0849	1	1	0	1	0	0	57.0849	1	1	---	---	---	---	---	---	---
MAGEA11	0	0	1	0	0	0	1	0	3	1.46614	0.0186076	115.468	1	1	---	---	---	---	---	---	---	1	1	1.46614	0.0186076	115.468	1	1
MAGT1	0	0	0	0	0	0	1	0	3	0	0	57.0849	1	1	---	---	---	---	---	---	---	0	1	0	0	57.0849	1	1
MAML2	0	0	0	0	0	1	0	0	1	0	0	57.0849	1	1	0	1	0	0	57.0849	1	1	---	---	---	---	---	---	---
MBD5	0	0	0	0	0	1	0	0	1	0	0	57.0849	1	1	0	1	0	0	57.0849	1	1	---	---	---	---	---	---	---
MCF2L	0	0	0	0	0	0	1	0	3	0	0	57.0849	1	1	---	---	---	---	---	---	---	0	1	0	0	57.0849	1	1
MDN1	0	0	0	0	0	0	1	0	3	0	0	57.0849	1	1	---	---	---	---	---	---	---	0	1	0	0	57.0849	1	1
MECOM	0	0	0	0	0	1	0	0	1	0	0	57.0849	1	1	0	1	0	0	57.0849	1	1	---	---	---	---	---	---	---
MED22	0	0	0	0	0	0	1	0	3	0	0	57.0849	1	1	---	---	---	---	---	---	---	0	1	0	0	57.0849	1	1
MEIG1	0	0	3	0	0	0	4	0	3	1.10004	0.159395	6.5791	1	1	---	---	---	---	---	---	---	3	4	1.10004	0.159395	6.5791	1	1
MGAT4C	0	0	0	0	0	0	1	0	3	0	0	57.0849	1	1	---	---	---	---	---	---	---	0	1	0	0	57.0849	1	1
MMP24	0	0	0	0	0	1	0	0	1	0	0	57.0849	1	1	0	1	0	0	57.0849	1	1	---	---	---	---	---	---	---
MOSPD1	0	0	0	0	0	0	1	0	3	0	0	57.0849	1	1	---	---	---	---	---	---	---	0	1	0	0	57.0849	1	1
MRGPRX1	0	0	0	0	0	1	0	0	1	0	0	57.0849	1	1	0	1	0	0	57.0849	1	1	---	---	---	---	---	---	---
MRPS30	0	0	0	0	0	1	0	0	1	0	0	57.0849	1	1	0	1	0	0	57.0849	1	1	---	---	---	---	---	---	---
MSR1	0	1	1	0	0	1	1	0	1	1.46614	0.0186076	115.468	1	1	1	1	1.46614	0.0186076	115.468	1	1	1	1	1.46614	0.0186076	115.468	1	1
MT1A	0	0	0	0	0	0	1	0	3	0	0	57.0849	1	1	---	---	---	---	---	---	---	0	1	0	0	57.0849	1	1
MT1B	0	0	0	0	0	0	1	0	3	0	0	57.0849	1	1	---	---	---	---	---	---	---	0	1	0	0	57.0849	1	1
MT1F	0	0	0	0	0	0	1	0	3	0	0	57.0849	1	1	---	---	---	---	---	---	---	0	1	0	0	57.0849	1	1
MT1M	0	0	0	0	0	0	1	0	3	0	0	57.0849	1	1	---	---	---	---	---	---	---	0	1	0	0	57.0849	1	1
MTHFS	0	0	0	0	0	0	1	0	3	0	0	57.0849	1	1	---	---	---	---	---	---	---	0	1	0	0	57.0849	1	1
MTUS1	0	2	0	0	0	2	0	0	1	1.46849	0.105625	20.4116	1	1	2	2	1.46849	0.105625	20.4116	1	1	---	---	---	---	---	---	---
MUC4	0	0	2	0	0	0	2	0	3	1.46849	0.105625	20.4116	1	1	---	---	---	---	---	---	---	2	2	1.46849	0.105625	20.4116	1	1
MYBL2	0	0	0	0	0	0	1	0	3	0	0	57.0849	1	1	---	---	---	---	---	---	---	0	1	0	0	57.0849	1	1
MYT1L	0	0	0	0	0	1	0	0	1	0	0	57.0849	1	1	0	1	0	0	57.0849	1	1	---	---	---	---	---	---	---
MZT2A	0	0	0	0	0	1	0	0	1	0	0	57.0849	1	1	0	1	0	0	57.0849	1	1	---	---	---	---	---	---	---
NAALADL2	0	1	0	0	0	1	0	0	1	1.46614	0.0186076	115.468	1	1	1	1	1.46614	0.0186076	115.468	1	1	---	---	---	---	---	---	---
NADSYN1	0	0	0	0	0	1	0	0	1	0	0	57.0849	1	1	0	1	0	0	57.0849	1	1	---	---	---	---	---	---	---
NAP1L3	0	0	0	0	0	0	1	0	3	0	0	57.0849	1	1	---	---	---	---	---	---	---	0	1	0	0	57.0849	1	1
NAT8	0	0	0	0	0	1	0	0	1	0	0	57.0849	1	1	0	1	0	0	57.0849	1	1	---	---	---	---	---	---	---
NBEA	0	0	0	0	0	1	0	0	1	0	0	57.0849	1	1	0	1	0	0	57.0849	1	1	---	---	---	---	---	---	---
NBPF4	0	0	0	0	0	1	0	0	1	0	0	57.0849	1	1	0	1	0	0	57.0849	1	1	---	---	---	---	---	---	---
NBPF7	0	0	0	0	0	0	1	0	3	0	0	57.0849	1	1	---	---	---	---	---	---	---	0	1	0	0	57.0849	1	1
NCAM2	0	1	0	0	0	2	0	0	1	0.731604	0.0123375	14.142	1	1	1	2	0.731604	0.0123375	14.142	1	1	---	---	---	---	---	---	---
NDUFA9	0	0	0	0	0	1	0	0	1	0	0	57.0849	1	1	0	1	0	0	57.0849	1	1	---	---	---	---	---	---	---
NDUFS6	0	1	0	0	0	1	0	0	1	1.46614	0.0186076	115.468	1	1	1	1	1.46614	0.0186076	115.468	1	1	---	---	---	---	---	---	---
NELL1	0	0	0	0	0	1	0	0	1	0	0	57.0849	1	1	0	1	0	0	57.0849	1	1	---	---	---	---	---	---	---
NFU1	0	0	0	0	0	0	1	0	3	0	0	57.0849	1	1	---	---	---	---	---	---	---	0	1	0	0	57.0849	1	1
NHLRC3	0	0	0	0	0	1	0	0	1	0	0	57.0849	1	1	0	1	0	0	57.0849	1	1	---	---	---	---	---	---	---
NHLRC4	0	0	0	0	0	0	1	0	3	0	0	57.0849	1	1	---	---	---	---	---	---	---	0	1	0	0	57.0849	1	1
NKAIN3	0	1	0	0	0	1	0	0	1	1.46614	0.0186076	115.468	1	1	1	1	1.46614	0.0186076	115.468	1	1	---	---	---	---	---	---	---
NKD2	0	0	0	0	0	0	1	0	3	0	0	57.0849	1	1	---	---	---	---	---	---	---	0	1	0	0	57.0849	1	1
NLRP11	0	0	0	0	0	0	1	0	3	0	0	57.0849	1	1	---	---	---	---	---	---	---	0	1	0	0	57.0849	1	1
NME7	0	0	0	0	0	1	0	0	1	0	0	57.0849	1	1	0	1	0	0	57.0849	1	1	---	---	---	---	---	---	---
NOMO1	0	0	0	0	0	0	1	0	3	0	0	57.0849	1	1	---	---	---	---	---	---	---	0	1	0	0	57.0849	1	1
NOX4	0	0	0	0	0	1	0	0	1	0	0	57.0849	1	1	0	1	0	0	57.0849	1	1	---	---	---	---	---	---	---
NPAS3	0	0	0	0	0	0	1	0	3	0	0	57.0849	1	1	---	---	---	---	---	---	---	0	1	0	0	57.0849	1	1
NPIP	0	0	0	0	0	0	1	0	3	0	0	57.0849	1	1	---	---	---	---	---	---	---	0	1	0	0	57.0849	1	1
NSMCE1	0	0	0	0	0	1	0	0	1	0	0	57.0849	1	1	0	1	0	0	57.0849	1	1	---	---	---	---	---	---	---
NSMCE4A	0	0	0	0	0	1	0	0	1	0	0	57.0849	1	1	0	1	0	0	57.0849	1	1	---	---	---	---	---	---	---
NT5DC1	0	0	0	0	0	1	0	0	1	0	0	57.0849	1	1	0	1	0	0	57.0849	1	1	---	---	---	---	---	---	---
NUDT7	0	0	0	0	0	1	0	0	1	0	0	57.0849	1	1	0	1	0	0	57.0849	1	1	---	---	---	---	---	---	---
NUMB	0	0	0	0	0	0	1	0	3	0	0	57.0849	1	1	---	---	---	---	---	---	---	0	1	0	0	57.0849	1	1
NXN	0	0	0	0	0	1	1	0	1	0	0	57.0849	1	1	0	1	0	0	57.0849	1	1	0	1	0	0	57.0849	1	1
ODAM	0	0	0	0	0	0	1	0	3	0	0	57.0849	1	1	---	---	---	---	---	---	---	0	1	0	0	57.0849	1	1
OR11H12	0	0	0	0	0	1	1	0	1	0	0	57.0849	1	1	0	1	0	0	57.0849	1	1	0	1	0	0	57.0849	1	1
OR14C36	0	0	0	0	0	1	0	0	1	0	0	57.0849	1	1	0	1	0	0	57.0849	1	1	---	---	---	---	---	---	---
OR1A1	0	0	0	0	0	1	0	0	1	0	0	57.0849	1	1	0	1	0	0	57.0849	1	1	---	---	---	---	---	---	---
OR1A2	0	0	0	0	0	1	0	0	1	0	0	57.0849	1	1	0	1	0	0	57.0849	1	1	---	---	---	---	---	---	---
OR2A7	0	0	1	0	0	0	1	0	3	1.46614	0.0186076	115.468	1	1	---	---	---	---	---	---	---	1	1	1.46614	0.0186076	115.468	1	1
OR2AG2	0	0	0	0	0	1	0	0	1	0	0	57.0849	1	1	0	1	0	0	57.0849	1	1	---	---	---	---	---	---	---
OR2C1	0	0	0	0	0	1	0	0	1	0	0	57.0849	1	1	0	1	0	0	57.0849	1	1	---	---	---	---	---	---	---
OR2M7	0	0	0	0	0	1	0	0	1	0	0	57.0849	1	1	0	1	0	0	57.0849	1	1	---	---	---	---	---	---	---
OR2T12	0	1	0	0	0	1	0	0	1	1.46614	0.0186076	115.468	1	1	1	1	1.46614	0.0186076	115.468	1	1	---	---	---	---	---	---	---
OR2T33	0	1	0	0	0	1	0	0	1	1.46614	0.0186076	115.468	1	1	1	1	1.46614	0.0186076	115.468	1	1	---	---	---	---	---	---	---
OR2T4	0	0	0	0	0	1	0	0	1	0	0	57.0849	1	1	0	1	0	0	57.0849	1	1	---	---	---	---	---	---	---
OR2Y1	0	0	0	0	0	0	1	0	3	0	0	57.0849	1	1	---	---	---	---	---	---	---	0	1	0	0	57.0849	1	1
OR51D1	0	0	0	0	0	1	0	0	1	0	0	57.0849	1	1	0	1	0	0	57.0849	1	1	---	---	---	---	---	---	---
OR51E1	0	0	0	0	0	1	0	0	1	0	0	57.0849	1	1	0	1	0	0	57.0849	1	1	---	---	---	---	---	---	---
OR51I1	0	0	0	0	0	1	0	0	1	0	0	57.0849	1	1	0	1	0	0	57.0849	1	1	---	---	---	---	---	---	---
OR51I2	0	0	0	0	0	1	0	0	1	0	0	57.0849	1	1	0	1	0	0	57.0849	1	1	---	---	---	---	---	---	---
OR52D1	0	0	0	0	0	1	0	0	1	0	0	57.0849	1	1	0	1	0	0	57.0849	1	1	---	---	---	---	---	---	---
OR52H1	0	0	0	0	0	1	0	0	1	0	0	57.0849	1	1	0	1	0	0	57.0849	1	1	---	---	---	---	---	---	---
OR52I1	0	0	0	0	0	1	0	0	1	0	0	57.0849	1	1	0	1	0	0	57.0849	1	1	---	---	---	---	---	---	---
OR52I2	0	0	0	0	0	1	0	0	1	0	0	57.0849	1	1	0	1	0	0	57.0849	1	1	---	---	---	---	---	---	---
OR5H6	0	0	0	0	0	1	0	0	1	0	0	57.0849	1	1	0	1	0	0	57.0849	1	1	---	---	---	---	---	---	---
P4HA2	0	0	0	0	0	1	0	0	1	0	0	57.0849	1	1	0	1	0	0	57.0849	1	1	---	---	---	---	---	---	---
PABPC4L	0	0	0	0	0	1	0	0	1	0	0	57.0849	1	1	0	1	0	0	57.0849	1	1	---	---	---	---	---	---	---
PADI3	0	0	2	0	0	0	2	0	3	1.46849	0.105625	20.4116	1	1	---	---	---	---	---	---	---	2	2	1.46849	0.105625	20.4116	1	1
PAPLN	0	0	0	0	0	0	1	0	3	0	0	57.0849	1	1	---	---	---	---	---	---	---	0	1	0	0	57.0849	1	1
PARP4	0	0	0	0	0	0	1	0	3	0	0	57.0849	1	1	---	---	---	---	---	---	---	0	1	0	0	57.0849	1	1
PARP8	0	1	0	0	0	2	1	0	1	0.731604	0.0123375	14.142	1	1	1	2	0.731604	0.0123375	14.142	1	1	0	1	0	0	57.0849	1	1
PCDH11X	0	0	0	0	0	0	1	0	3	0	0	57.0849	1	1	---	---	---	---	---	---	---	0	1	0	0	57.0849	1	1
PCLO	0	1	0	0	0	1	0	0	1	1.46614	0.0186076	115.468	1	1	1	1	1.46614	0.0186076	115.468	1	1	---	---	---	---	---	---	---
PDE1C	0	0	0	0	0	1	0	0	1	0	0	57.0849	1	1	0	1	0	0	57.0849	1	1	---	---	---	---	---	---	---
PDE4DIP	0	0	0	0	0	1	0	0	1	0	0	57.0849	1	1	0	1	0	0	57.0849	1	1	---	---	---	---	---	---	---
PDE5A	0	1	0	0	0	1	0	0	1	1.46614	0.0186076	115.468	1	1	1	1	1.46614	0.0186076	115.468	1	1	---	---	---	---	---	---	---
PDXDC1	0	0	0	0	0	0	1	0	3	0	0	57.0849	1	1	---	---	---	---	---	---	---	0	1	0	0	57.0849	1	1
PDZD2	0	0	6	0	0	0	8	0	3	1.10158	0.309881	3.68544	1	1	---	---	---	---	---	---	---	6	8	1.10158	0.309881	3.68544	1	1
PEAK1	0	1	0	0	0	1	0	0	1	1.46614	0.0186076	115.468	1	1	1	1	1.46614	0.0186076	115.468	1	1	---	---	---	---	---	---	---
PGR	0	0	0	0	0	0	1	0	3	0	0	57.0849	1	1	---	---	---	---	---	---	---	0	1	0	0	57.0849	1	1
PI3	0	0	0	0	0	1	0	0	1	0	0	57.0849	1	1	0	1	0	0	57.0849	1	1	---	---	---	---	---	---	---
PIGQ	0	0	0	0	0	0	1	0	3	0	0	57.0849	1	1	---	---	---	---	---	---	---	0	1	0	0	57.0849	1	1
PIP	0	4	0	0	0	7	0	0	1	0.834133	0.176652	3.33289	1	1	4	7	0.834133	0.176652	3.33289	1	1	---	---	---	---	---	---	---
PKD1L2	0	0	0	0	0	0	1	0	3	0	0	57.0849	1	1	---	---	---	---	---	---	---	0	1	0	0	57.0849	1	1
PLS1	0	0	0	0	0	0	1	0	3	0	0	57.0849	1	1	---	---	---	---	---	---	---	0	1	0	0	57.0849	1	1
PM20D2	0	0	0	0	0	0	1	0	3	0	0	57.0849	1	1	---	---	---	---	---	---	---	0	1	0	0	57.0849	1	1
PMM2	0	0	0	0	0	1	0	0	1	0	0	57.0849	1	1	0	1	0	0	57.0849	1	1	---	---	---	---	---	---	---
PNRC1	0	0	0	0	0	0	1	0	3	0	0	57.0849	1	1	---	---	---	---	---	---	---	0	1	0	0	57.0849	1	1
POTEC	0	0	0	0	0	0	1	0	3	0	0	57.0849	1	1	---	---	---	---	---	---	---	0	1	0	0	57.0849	1	1
PPDPF	0	0	0	0	0	0	1	0	3	0	0	57.0849	1	1	---	---	---	---	---	---	---	0	1	0	0	57.0849	1	1
PPIAL4A	0	0	1	0	0	0	1	0	3	1.46614	0.0186076	115.468	1	1	---	---	---	---	---	---	---	1	1	1.46614	0.0186076	115.468	1	1
PPIAL4C	0	0	1	0	0	0	1	0	3	1.46614	0.0186076	115.468	1	1	---	---	---	---	---	---	---	1	1	1.46614	0.0186076	115.468	1	1
PPM1H	0	0	0	0	0	1	0	0	1	0	0	57.0849	1	1	0	1	0	0	57.0849	1	1	---	---	---	---	---	---	---
PPP1R9A	0	0	0	0	0	0	1	0	3	0	0	57.0849	1	1	---	---	---	---	---	---	---	0	1	0	0	57.0849	1	1
PRDM5	0	0	0	0	0	0	1	0	3	0	0	57.0849	1	1	---	---	---	---	---	---	---	0	1	0	0	57.0849	1	1
PREPL	0	0	1	0	0	0	1	0	3	1.46614	0.0186076	115.468	1	1	---	---	---	---	---	---	---	1	1	1.46614	0.0186076	115.468	1	1
PREX1	0	0	0	0	0	0	1	0	3	0	0	57.0849	1	1	---	---	---	---	---	---	---	0	1	0	0	57.0849	1	1
PRKAB2	0	0	0	0	0	0	1	0	3	0	0	57.0849	1	1	---	---	---	---	---	---	---	0	1	0	0	57.0849	1	1
PRR11	0	0	0	0	0	1	0	0	1	0	0	57.0849	1	1	0	1	0	0	57.0849	1	1	---	---	---	---	---	---	---
PRR5	0	0	0	0	0	1	0	0	1	0	0	57.0849	1	1	0	1	0	0	57.0849	1	1	---	---	---	---	---	---	---
PRSS3	0	0	0	0	0	0	1	0	3	0	0	57.0849	1	1	---	---	---	---	---	---	---	0	1	0	0	57.0849	1	1
PSD3	0	1	0	0	0	2	0	0	1	0.731604	0.0123375	14.142	1	1	1	2	0.731604	0.0123375	14.142	1	1	---	---	---	---	---	---	---
PSG8	0	0	0	0	0	0	1	0	3	0	0	57.0849	1	1	---	---	---	---	---	---	---	0	1	0	0	57.0849	1	1
PTK2	0	0	0	0	0	1	0	0	1	0	0	57.0849	1	1	0	1	0	0	57.0849	1	1	---	---	---	---	---	---	---
PTK6	0	0	0	0	0	0	1	0	3	0	0	57.0849	1	1	---	---	---	---	---	---	---	0	1	0	0	57.0849	1	1
PTPN1	0	0	0	0	0	0	1	0	3	0	0	57.0849	1	1	---	---	---	---	---	---	---	0	1	0	0	57.0849	1	1
PTPRN2	0	0	1	0	0	0	1	0	3	1.46614	0.0186076	115.468	1	1	---	---	---	---	---	---	---	1	1	1.46614	0.0186076	115.468	1	1
PTS	0	0	0	0	0	1	0	0	1	0	0	57.0849	1	1	0	1	0	0	57.0849	1	1	---	---	---	---	---	---	---
PWWP2B	0	0	0	0	0	0	1	0	3	0	0	57.0849	1	1	---	---	---	---	---	---	---	0	1	0	0	57.0849	1	1
RAB11FIP3	0	0	0	0	0	0	1	0	3	0	0	57.0849	1	1	---	---	---	---	---	---	---	0	1	0	0	57.0849	1	1
RAB40C	0	0	0	0	0	0	1	0	3	0	0	57.0849	1	1	---	---	---	---	---	---	---	0	1	0	0	57.0849	1	1
RAI1	0	0	0	0	0	1	0	0	1	0	0	57.0849	1	1	0	1	0	0	57.0849	1	1	---	---	---	---	---	---	---
RALYL	0	3	0	0	0	5	0	0	1	0.877357	0.134698	4.56844	1	1	3	5	0.877357	0.134698	4.56844	1	1	---	---	---	---	---	---	---
RASGEF1B	0	0	0	0	0	0	1	0	3	0	0	57.0849	1	1	---	---	---	---	---	---	---	0	1	0	0	57.0849	1	1
RBFOX1	0	1	1	0	0	1	0	0	1	1.46614	0.0186076	115.468	1	1	1	1	1.46614	0.0186076	115.468	1	1	1	0	Inf	0.0375639	Inf	0.40568	1
RBM19	0	0	0	0	0	0	1	0	3	0	0	57.0849	1	1	---	---	---	---	---	---	---	0	1	0	0	57.0849	1	1
REG1A	0	0	0	0	0	0	1	0	3	0	0	57.0849	1	1	---	---	---	---	---	---	---	0	1	0	0	57.0849	1	1
REXO4	0	0	0	0	0	0	1	0	3	0	0	57.0849	1	1	---	---	---	---	---	---	---	0	1	0	0	57.0849	1	1
RGS6	0	0	0	0	0	0	1	0	3	0	0	57.0849	1	1	---	---	---	---	---	---	---	0	1	0	0	57.0849	1	1
RIMS4	0	0	0	0	0	0	1	0	3	0	0	57.0849	1	1	---	---	---	---	---	---	---	0	1	0	0	57.0849	1	1
RIN3	0	0	0	0	0	0	1	0	3	0	0	57.0849	1	1	---	---	---	---	---	---	---	0	1	0	0	57.0849	1	1
RLN2	0	0	0	0	0	0	1	0	3	0	0	57.0849	1	1	---	---	---	---	---	---	---	0	1	0	0	57.0849	1	1
RNASET2	0	0	0	0	0	1	0	0	1	0	0	57.0849	1	1	0	1	0	0	57.0849	1	1	---	---	---	---	---	---	---
RNF212	0	0	0	0	0	1	0	0	1	0	0	57.0849	1	1	0	1	0	0	57.0849	1	1	---	---	---	---	---	---	---
RNMTL1	0	0	0	0	0	1	0	0	1	0	0	57.0849	1	1	0	1	0	0	57.0849	1	1	---	---	---	---	---	---	---
ROBO1	0	0	0	0	0	1	0	0	1	0	0	57.0849	1	1	0	1	0	0	57.0849	1	1	---	---	---	---	---	---	---
RPL38	0	0	0	0	0	0	1	0	3	0	0	57.0849	1	1	---	---	---	---	---	---	---	0	1	0	0	57.0849	1	1
RPL7A	0	0	0	0	0	0	1	0	3	0	0	57.0849	1	1	---	---	---	---	---	---	---	0	1	0	0	57.0849	1	1
RPS6	0	0	0	0	0	0	1	0	3	0	0	57.0849	1	1	---	---	---	---	---	---	---	0	1	0	0	57.0849	1	1
RPS6KA2	0	0	0	0	0	1	0	0	1	0	0	57.0849	1	1	0	1	0	0	57.0849	1	1	---	---	---	---	---	---	---
RRAGD	0	0	0	0	0	0	1	0	3	0	0	57.0849	1	1	---	---	---	---	---	---	---	0	1	0	0	57.0849	1	1
RSF1	0	0	0	0	0	0	1	0	3	0	0	57.0849	1	1	---	---	---	---	---	---	---	0	1	0	0	57.0849	1	1
RUNDC2A	0	0	0	0	0	1	1	0	1	0	0	57.0849	1	1	0	1	0	0	57.0849	1	1	0	1	0	0	57.0849	1	1
SALL2	0	0	0	0	0	1	0	0	1	0	0	57.0849	1	1	0	1	0	0	57.0849	1	1	---	---	---	---	---	---	---
SALL4	0	0	0	0	0	0	1	0	3	0	0	57.0849	1	1	---	---	---	---	---	---	---	0	1	0	0	57.0849	1	1
SDK1	0	0	0	0	0	0	1	0	3	0	0	57.0849	1	1	---	---	---	---	---	---	---	0	1	0	0	57.0849	1	1
SEMG1	0	0	0	0	0	1	0	0	1	0	0	57.0849	1	1	0	1	0	0	57.0849	1	1	---	---	---	---	---	---	---
SEMG2	0	0	0	0	0	1	0	0	1	0	0	57.0849	1	1	0	1	0	0	57.0849	1	1	---	---	---	---	---	---	---
SGK196	0	0	0	0	0	0	1	0	3	0	0	57.0849	1	1	---	---	---	---	---	---	---	0	1	0	0	57.0849	1	1
SH2D3C	0	0	0	0	0	1	0	0	1	0	0	57.0849	1	1	0	1	0	0	57.0849	1	1	---	---	---	---	---	---	---
SH3GL2	0	0	2	0	0	0	3	0	3	0.976477	0.0808465	8.60571	1	1	---	---	---	---	---	---	---	2	3	0.976477	0.0808465	8.60571	1	1
SIK1	0	0	4	0	0	0	6	0	3	0.976237	0.199957	4.17767	1	1	---	---	---	---	---	---	---	4	6	0.976237	0.199957	4.17767	1	1
SIPA1L2	0	0	0	0	0	0	1	0	3	0	0	57.0849	1	1	---	---	---	---	---	---	---	0	1	0	0	57.0849	1	1
SLC12A7	0	0	0	0	0	0	1	0	3	0	0	57.0849	1	1	---	---	---	---	---	---	---	0	1	0	0	57.0849	1	1
SLC15A5	0	0	0	0	0	1	0	0	1	0	0	57.0849	1	1	0	1	0	0	57.0849	1	1	---	---	---	---	---	---	---
SLC17A9	0	0	0	0	0	0	1	0	3	0	0	57.0849	1	1	---	---	---	---	---	---	---	0	1	0	0	57.0849	1	1
SLC22A4	0	0	0	0	0	1	0	0	1	0	0	57.0849	1	1	0	1	0	0	57.0849	1	1	---	---	---	---	---	---	---
SLC25A24	0	0	0	0	0	1	0	0	1	0	0	57.0849	1	1	0	1	0	0	57.0849	1	1	---	---	---	---	---	---	---
SLC2A10	0	0	0	0	0	0	1	0	3	0	0	57.0849	1	1	---	---	---	---	---	---	---	0	1	0	0	57.0849	1	1
SLC2A6	0	0	0	0	0	0	1	0	3	0	0	57.0849	1	1	---	---	---	---	---	---	---	0	1	0	0	57.0849	1	1
SLC3A1	0	0	1	0	0	0	1	0	3	1.46614	0.0186076	115.468	1	1	---	---	---	---	---	---	---	1	1	1.46614	0.0186076	115.468	1	1
SMOC2	0	0	0	0	0	1	0	0	1	0	0	57.0849	1	1	0	1	0	0	57.0849	1	1	---	---	---	---	---	---	---
SNORA71A	0	0	0	0	0	0	1	0	3	0	0	57.0849	1	1	---	---	---	---	---	---	---	0	1	0	0	57.0849	1	1
SNORA71C	0	0	0	0	0	0	1	0	3	0	0	57.0849	1	1	---	---	---	---	---	---	---	0	1	0	0	57.0849	1	1
SNTG1	0	0	0	0	0	0	1	0	3	0	0	57.0849	1	1	---	---	---	---	---	---	---	0	1	0	0	57.0849	1	1
SOLH	0	0	0	0	0	0	1	0	3	0	0	57.0849	1	1	---	---	---	---	---	---	---	0	1	0	0	57.0849	1	1
SOX1	0	0	0	0	0	0	1	0	3	0	0	57.0849	1	1	---	---	---	---	---	---	---	0	1	0	0	57.0849	1	1
SPACA7	0	0	0	0	0	0	1	0	3	0	0	57.0849	1	1	---	---	---	---	---	---	---	0	1	0	0	57.0849	1	1
SPAG11B	0	2	4	0	0	5	7	0	3	0.834133	0.176652	3.33289	1	1	2	5	0.582416	0.054913	3.60063	0.706363	1	4	7	0.834133	0.176652	3.33289	1	1
SPANXA1	0	0	0	0	0	0	1	0	3	0	0	57.0849	1	1	---	---	---	---	---	---	---	0	1	0	0	57.0849	1	1
SPANXA2	0	0	0	0	0	0	1	0	3	0	0	57.0849	1	1	---	---	---	---	---	---	---	0	1	0	0	57.0849	1	1
SPANXC	0	0	1	0	0	0	1	0	3	1.46614	0.0186076	115.468	1	1	---	---	---	---	---	---	---	1	1	1.46614	0.0186076	115.468	1	1
SPTY2D1	0	0	0	0	0	1	0	0	1	0	0	57.0849	1	1	0	1	0	0	57.0849	1	1	---	---	---	---	---	---	---
SREBF1	0	0	0	0	0	1	0	0	1	0	0	57.0849	1	1	0	1	0	0	57.0849	1	1	---	---	---	---	---	---	---
SRMS	0	0	0	0	0	0	1	0	3	0	0	57.0849	1	1	---	---	---	---	---	---	---	0	1	0	0	57.0849	1	1
SRSF12	0	0	0	0	0	0	1	0	3	0	0	57.0849	1	1	---	---	---	---	---	---	---	0	1	0	0	57.0849	1	1
ST20	0	0	0	0	0	0	1	0	3	0	0	57.0849	1	1	---	---	---	---	---	---	---	0	1	0	0	57.0849	1	1
STK39	0	0	0	0	0	1	0	0	1	0	0	57.0849	1	1	0	1	0	0	57.0849	1	1	---	---	---	---	---	---	---
STS	0	0	1	0	0	0	2	0	3	0.731604	0.0123375	14.142	1	1	---	---	---	---	---	---	---	1	2	0.731604	0.0123375	14.142	1	1
STT3B	0	0	0	0	0	0	1	0	3	0	0	57.0849	1	1	---	---	---	---	---	---	---	0	1	0	0	57.0849	1	1
SUCLG1	0	0	0	0	0	1	0	0	1	0	0	57.0849	1	1	0	1	0	0	57.0849	1	1	---	---	---	---	---	---	---
SURF1	0	0	0	0	0	0	1	0	3	0	0	57.0849	1	1	---	---	---	---	---	---	---	0	1	0	0	57.0849	1	1
SURF2	0	0	0	0	0	0	1	0	3	0	0	57.0849	1	1	---	---	---	---	---	---	---	0	1	0	0	57.0849	1	1
SURF4	0	0	0	0	0	0	1	0	3	0	0	57.0849	1	1	---	---	---	---	---	---	---	0	1	0	0	57.0849	1	1
SURF6	0	0	0	0	0	0	1	0	3	0	0	57.0849	1	1	---	---	---	---	---	---	---	0	1	0	0	57.0849	1	1
SYN3	0	0	0	0	0	1	0	0	1	0	0	57.0849	1	1	0	1	0	0	57.0849	1	1	---	---	---	---	---	---	---
SYNJ2BP	0	0	0	0	0	1	0	0	1	0	0	57.0849	1	1	0	1	0	0	57.0849	1	1	---	---	---	---	---	---	---
SYT14	0	0	0	0	0	1	0	0	1	0	0	57.0849	1	1	0	1	0	0	57.0849	1	1	---	---	---	---	---	---	---
TBC1D13	0	0	0	0	0	1	0	0	1	0	0	57.0849	1	1	0	1	0	0	57.0849	1	1	---	---	---	---	---	---	---
TBCK	0	1	0	0	0	1	0	0	1	1.46614	0.0186076	115.468	1	1	1	1	1.46614	0.0186076	115.468	1	1	---	---	---	---	---	---	---
TDRD1	0	0	0	0	0	1	0	0	1	0	0	57.0849	1	1	0	1	0	0	57.0849	1	1	---	---	---	---	---	---	---
TFDP2	0	0	0	0	0	0	1	0	3	0	0	57.0849	1	1	---	---	---	---	---	---	---	0	1	0	0	57.0849	1	1
TFEB	0	0	0	0	0	0	1	0	3	0	0	57.0849	1	1	---	---	---	---	---	---	---	0	1	0	0	57.0849	1	1
THRB	0	0	0	0	0	1	0	0	1	0	0	57.0849	1	1	0	1	0	0	57.0849	1	1	---	---	---	---	---	---	---
TIMM22	0	0	0	0	0	0	1	0	3	0	0	57.0849	1	1	---	---	---	---	---	---	---	0	1	0	0	57.0849	1	1
TLR9	0	0	0	0	0	0	1	0	3	0	0	57.0849	1	1	---	---	---	---	---	---	---	0	1	0	0	57.0849	1	1
TMEM158	0	0	0	0	0	0	1	0	3	0	0	57.0849	1	1	---	---	---	---	---	---	---	0	1	0	0	57.0849	1	1
TMEM186	0	0	0	0	0	1	0	0	1	0	0	57.0849	1	1	0	1	0	0	57.0849	1	1	---	---	---	---	---	---	---
TMEM8C	0	0	0	0	0	0	1	0	3	0	0	57.0849	1	1	---	---	---	---	---	---	---	0	1	0	0	57.0849	1	1
TMLHE	0	1	0	0	0	2	0	0	1	0.731604	0.0123375	14.142	1	1	1	2	0.731604	0.0123375	14.142	1	1	---	---	---	---	---	---	---
TMTC2	0	1	0	0	0	1	0	0	1	1.46614	0.0186076	115.468	1	1	1	1	1.46614	0.0186076	115.468	1	1	---	---	---	---	---	---	---
TNFRSF17	0	0	0	0	0	0	1	0	3	0	0	57.0849	1	1	---	---	---	---	---	---	---	0	1	0	0	57.0849	1	1
TOM1L2	0	0	0	0	0	1	0	0	1	0	0	57.0849	1	1	0	1	0	0	57.0849	1	1	---	---	---	---	---	---	---
TOP3B	0	0	1	0	0	0	2	0	3	0.731604	0.0123375	14.142	1	1	---	---	---	---	---	---	---	1	2	0.731604	0.0123375	14.142	1	1
TOR2A	0	0	0	0	0	1	0	0	1	0	0	57.0849	1	1	0	1	0	0	57.0849	1	1	---	---	---	---	---	---	---
TOX2	0	0	0	0	0	0	1	0	3	0	0	57.0849	1	1	---	---	---	---	---	---	---	0	1	0	0	57.0849	1	1
TP53TG3	0	0	0	0	0	1	0	0	1	0	0	57.0849	1	1	0	1	0	0	57.0849	1	1	---	---	---	---	---	---	---
TP73	0	0	1	0	0	0	1	0	3	1.46614	0.0186076	115.468	1	1	---	---	---	---	---	---	---	1	1	1.46614	0.0186076	115.468	1	1
TPSAB1	0	0	0	0	0	0	1	0	3	0	0	57.0849	1	1	---	---	---	---	---	---	---	0	1	0	0	57.0849	1	1
TPSB2	0	0	0	0	0	0	1	0	3	0	0	57.0849	1	1	---	---	---	---	---	---	---	0	1	0	0	57.0849	1	1
TRIM49L2	0	0	0	0	0	1	0	0	1	0	0	57.0849	1	1	0	1	0	0	57.0849	1	1	---	---	---	---	---	---	---
TRIM68	0	0	0	0	0	1	0	0	1	0	0	57.0849	1	1	0	1	0	0	57.0849	1	1	---	---	---	---	---	---	---
TRIM77P	0	0	0	0	0	1	0	0	1	0	0	57.0849	1	1	0	1	0	0	57.0849	1	1	---	---	---	---	---	---	---
TRPC1	0	0	0	0	0	0	1	0	3	0	0	57.0849	1	1	---	---	---	---	---	---	---	0	1	0	0	57.0849	1	1
TSPAN17	0	0	0	0	0	0	1	0	3	0	0	57.0849	1	1	---	---	---	---	---	---	---	0	1	0	0	57.0849	1	1
TSPAN9	0	0	0	0	0	0	1	0	3	0	0	57.0849	1	1	---	---	---	---	---	---	---	0	1	0	0	57.0849	1	1
TSSK2	0	0	0	0	0	0	1	0	3	0	0	57.0849	1	1	---	---	---	---	---	---	---	0	1	0	0	57.0849	1	1
TTC16	0	0	0	0	0	1	0	0	1	0	0	57.0849	1	1	0	1	0	0	57.0849	1	1	---	---	---	---	---	---	---
TTC27	0	0	0	0	0	0	1	0	3	0	0	57.0849	1	1	---	---	---	---	---	---	---	0	1	0	0	57.0849	1	1
TTC8	0	0	0	0	0	0	1	0	3	0	0	57.0849	1	1	---	---	---	---	---	---	---	0	1	0	0	57.0849	1	1
TTYH2	0	0	0	0	0	0	1	0	3	0	0	57.0849	1	1	---	---	---	---	---	---	---	0	1	0	0	57.0849	1	1
TUBA3D	0	0	0	0	0	1	0	0	1	0	0	57.0849	1	1	0	1	0	0	57.0849	1	1	---	---	---	---	---	---	---
TWF2	0	0	0	0	0	0	1	0	3	0	0	57.0849	1	1	---	---	---	---	---	---	---	0	1	0	0	57.0849	1	1
U2SURP	0	0	0	0	0	0	1	0	3	0	0	57.0849	1	1	---	---	---	---	---	---	---	0	1	0	0	57.0849	1	1
UBE2J1	0	0	0	0	0	0	1	0	3	0	0	57.0849	1	1	---	---	---	---	---	---	---	0	1	0	0	57.0849	1	1
UBE2K	0	5	0	0	0	8	0	0	1	0.91361	0.231589	3.22197	1	1	5	8	0.91361	0.231589	3.22197	1	1	---	---	---	---	---	---	---
UBE2R2	0	0	0	0	0	0	1	0	3	0	0	57.0849	1	1	---	---	---	---	---	---	---	0	1	0	0	57.0849	1	1
UBQLN3	0	0	0	0	0	1	0	0	1	0	0	57.0849	1	1	0	1	0	0	57.0849	1	1	---	---	---	---	---	---	---
UBQLNL	0	0	0	0	0	1	0	0	1	0	0	57.0849	1	1	0	1	0	0	57.0849	1	1	---	---	---	---	---	---	---
UEVLD	0	0	0	0	0	1	0	0	1	0	0	57.0849	1	1	0	1	0	0	57.0849	1	1	---	---	---	---	---	---	---
UGT2B11	0	0	0	0	0	0	1	0	3	0	0	57.0849	1	1	---	---	---	---	---	---	---	0	1	0	0	57.0849	1	1
UNC13C	0	1	0	0	0	1	0	0	1	1.46614	0.0186076	115.468	1	1	1	1	1.46614	0.0186076	115.468	1	1	---	---	---	---	---	---	---
UNC5D	0	0	0	0	0	1	0	0	1	0	0	57.0849	1	1	0	1	0	0	57.0849	1	1	---	---	---	---	---	---	---
UQCC	0	0	0	0	0	1	1	0	1	0	0	57.0849	1	1	0	1	0	0	57.0849	1	1	0	1	0	0	57.0849	1	1
USP30	0	0	0	0	0	1	0	0	1	0	0	57.0849	1	1	0	1	0	0	57.0849	1	1	---	---	---	---	---	---	---
USP9X	0	0	0	0	0	1	0	0	1	0	0	57.0849	1	1	0	1	0	0	57.0849	1	1	---	---	---	---	---	---	---
VAPB	0	0	0	0	0	1	0	0	1	0	0	57.0849	1	1	0	1	0	0	57.0849	1	1	---	---	---	---	---	---	---
VCX2	0	0	0	0	0	1	0	0	1	0	0	57.0849	1	1	0	1	0	0	57.0849	1	1	---	---	---	---	---	---	---
VLDLR	0	0	1	0	0	1	0	0	1	0	0	57.0849	1	1	0	1	0	0	57.0849	1	1	1	0	Inf	0.0375639	Inf	0.40568	1
VPS53	0	0	0	0	0	1	0	0	1	0	0	57.0849	1	1	0	1	0	0	57.0849	1	1	---	---	---	---	---	---	---
VWA1	0	0	0	0	0	1	0	0	1	0	0	57.0849	1	1	0	1	0	0	57.0849	1	1	---	---	---	---	---	---	---
VWA2	0	0	0	0	0	1	0	0	1	0	0	57.0849	1	1	0	1	0	0	57.0849	1	1	---	---	---	---	---	---	---
WDR70	0	1	0	0	0	1	0	0	1	1.46614	0.0186076	115.468	1	1	1	1	1.46614	0.0186076	115.468	1	1	---	---	---	---	---	---	---
WFDC12	0	0	0	0	0	0	1	0	3	0	0	57.0849	1	1	---	---	---	---	---	---	---	0	1	0	0	57.0849	1	1
WFDC5	0	0	0	0	0	0	1	0	3	0	0	57.0849	1	1	---	---	---	---	---	---	---	0	1	0	0	57.0849	1	1
WISP2	0	0	0	0	0	0	1	0	3	0	0	57.0849	1	1	---	---	---	---	---	---	---	0	1	0	0	57.0849	1	1
WLS	0	0	0	0	0	0	1	0	3	0	0	57.0849	1	1	---	---	---	---	---	---	---	0	1	0	0	57.0849	1	1
WWC3	0	0	0	0	0	1	0	0	1	0	0	57.0849	1	1	0	1	0	0	57.0849	1	1	---	---	---	---	---	---	---
YME1L1	0	0	0	0	0	1	0	0	1	0	0	57.0849	1	1	0	1	0	0	57.0849	1	1	---	---	---	---	---	---	---
ZFAND3	0	0	0	0	0	1	0	0	1	0	0	57.0849	1	1	0	1	0	0	57.0849	1	1	---	---	---	---	---	---	---
ZFP3	0	0	0	0	0	1	0	0	1	0	0	57.0849	1	1	0	1	0	0	57.0849	1	1	---	---	---	---	---	---	---
ZFP64	0	0	0	0	0	0	1	0	3	0	0	57.0849	1	1	---	---	---	---	---	---	---	0	1	0	0	57.0849	1	1
ZMYM5	0	0	0	0	0	0	1	0	3	0	0	57.0849	1	1	---	---	---	---	---	---	---	0	1	0	0	57.0849	1	1
ZNF160	0	0	0	0	0	1	0	0	1	0	0	57.0849	1	1	0	1	0	0	57.0849	1	1	---	---	---	---	---	---	---
ZNF169	0	0	0	0	0	0	1	0	3	0	0	57.0849	1	1	---	---	---	---	---	---	---	0	1	0	0	57.0849	1	1
ZNF232	0	0	0	0	0	1	0	0	1	0	0	57.0849	1	1	0	1	0	0	57.0849	1	1	---	---	---	---	---	---	---
ZNF320	0	0	0	0	0	0	1	0	3	0	0	57.0849	1	1	---	---	---	---	---	---	---	0	1	0	0	57.0849	1	1
ZNF334	0	0	0	0	0	0	1	0	3	0	0	57.0849	1	1	---	---	---	---	---	---	---	0	1	0	0	57.0849	1	1
ZNF415	0	0	0	0	0	1	0	0	1	0	0	57.0849	1	1	0	1	0	0	57.0849	1	1	---	---	---	---	---	---	---
ZNF486	0	1	0	0	0	1	0	0	1	1.46614	0.0186076	115.468	1	1	1	1	1.46614	0.0186076	115.468	1	1	---	---	---	---	---	---	---
ZNF557	0	0	0	0	0	0	1	0	3	0	0	57.0849	1	1	---	---	---	---	---	---	---	0	1	0	0	57.0849	1	1
ZNF577	0	0	0	0	0	0	1	0	3	0	0	57.0849	1	1	---	---	---	---	---	---	---	0	1	0	0	57.0849	1	1
ZNF595	0	0	0	0	0	0	1	0	3	0	0	57.0849	1	1	---	---	---	---	---	---	---	0	1	0	0	57.0849	1	1
ZNF680	0	0	1	0	0	0	1	0	3	1.46614	0.0186076	115.468	1	1	---	---	---	---	---	---	---	1	1	1.46614	0.0186076	115.468	1	1
ZNF718	0	0	0	0	0	0	1	0	3	0	0	57.0849	1	1	---	---	---	---	---	---	---	0	1	0	0	57.0849	1	1
ZNF737	0	0	0	0	0	1	0	0	1	0	0	57.0849	1	1	0	1	0	0	57.0849	1	1	---	---	---	---	---	---	---
ZNF761	0	0	1	0	0	1	1	0	3	1.46614	0.0186076	115.468	1	1	0	1	0	0	57.0849	1	1	1	1	1.46614	0.0186076	115.468	1	1
ZNF804B	0	0	0	0	0	0	1	0	3	0	0	57.0849	1	1	---	---	---	---	---	---	---	0	1	0	0	57.0849	1	1
ZNF813	0	0	1	0	0	1	1	0	3	1.46614	0.0186076	115.468	1	1	0	1	0	0	57.0849	1	1	1	1	1.46614	0.0186076	115.468	1	1
ZNF816	0	0	0	0	0	0	1	0	3	0	0	57.0849	1	1	---	---	---	---	---	---	---	0	1	0	0	57.0849	1	1
ZNF90	0	1	0	0	0	1	0	0	1	1.46614	0.0186076	115.468	1	1	1	1	1.46614	0.0186076	115.468	1	1	---	---	---	---	---	---	---

## Sheet: Key to Association tests 
Metadata for Association tests
Rows indexed by Gene ID
Genes tested:	1380	all others had no CNV recorded
Only genes with CNV's recorded were tested and entered into p value adjustment algorithm.
Tests are Fisher exact tests assuming represented independent samples from case and control populations.
Head line 1	Header line 2	Description 1	Description 2	Values
	Gene ID	Copied from 'Data for analysis'
Cases (n=200)	0	Copied from 'Data for analysis'
	1
	3
	4
Controls (n=293)	0	Copied from 'Data for analysis'
	1
	3
	4
Most numerous CNV class	CNVtested	Fisher exact test of the CNV class (0,1,3,4 copies) with the most number of occurences in either cases or controls. For teid values 0 > 1 > 3 > 4 where > is precedence.	CNV class tested	0,1,3,4
	OR		Ratio of odds of CNV in Cases over odds of CNV in Controls	(-Inf,Inf)
	CIL		confidence interval lower limit	(-Inf,Inf)
	CIU		confidence interval upper limit	(-Inf,Inf)
	P		P value	[0,1]
	PadjustBY		P adjusted for multiple testing by Benjamini and Yekutieli method	--- Gene not tested
Deletions only	Cases	Fisher exact test for all deletions in cases versus controls.	number of case samples with deletions	N
	Controls		number of control samples with deletions	N
	OR		Ratio of odds of CNV in Cases over odds of CNV in Controls	(-Inf,Inf)
	CIL		confidence interval lower limit	(-Inf,Inf)
	CIU		confidence interval upper limit	(-Inf,Inf)
	P		P value	[0,1]
	PadjustBY		P adjusted for multiple testing by Benjamini and Yekutieli method	--- Gene not tested
Gains only	Cases	Fisher exact test for all gains in cases versus controls.	number of case samples with gains	N
	Controls		number of control samples with gains	N
	OR		Ratio of odds of CNV in Cases over odds of CNV in Controls	(-Inf,Inf)
	CIL		confidence interval lower limit	(-Inf,Inf)
	CIU		confidence interval upper limit	(-Inf,Inf)
	P		P value	[0,1]
	PadjustBY		P adjusted for multiple testing by Benjamini and Yekutieli method	--- Gene not tested
